# Supplementary material for: Unraveling the Tether: Exploring Representative Protein Linkers and Their Structural and Thermodynamical Properties
Source: J Phys Chem B. 2025 Apr 6;129(15):3720–30. doi: 10.1021/acs.jpcb.4c04194 (PMC12010332; doi:10.1021/acs.jpcb.4c04194)
Supplement: Supplementary file 2 — jp4c04194_si_002.zip [file jp4c04194_si_002.zip]

Archive with 3 entries (3 files):
- ions.mdp
- md.mdp
- nvt.mdp
