# Supplementary material for: Unraveling the Tether: Exploring Representative Protein Linkers and Their Structural and Thermodynamical Properties
Source: J Phys Chem B. 2025 Apr 6;129(15):3720–30. doi: 10.1021/acs.jpcb.4c04194 (PMC12010332; doi:10.1021/acs.jpcb.4c04194)
Supplement: Supplementary file 2 — jp4c04194_si_002.zip [file jp4c04194_si_002.zip › ions.mdp]

	ions.mdp - used as input into grompp to generate ions.tpr
	Parameters describing what to do, when to stop and what to save
integrator = steep	Algorithm (steep = steepest descent minimization)
emtol = 1000.0	Stop minimization when the maximum force < 1000.0 kJ/mol/nm
emstep = 0.01	Energy step size
nsteps = 50000	Maximum number of (minimization) steps to perform
	Parameters describing how to find the neighbors of each atom and how to calculate the interactions
nstlist = 1	Frequency to update the neighbor list and long range forces
cutoff-scheme = Verlet	Buffered neighbor searching
ns_type = grid	Method to determine neighbor list (simple, grid)
rlist = 1.4	Cut-off for making neighbor list (short range forces)
coulombtype = cutoff	Treatment of long range electrostatic interactions
rcoulomb = 1.4	Short-range electrostatic cut-off
rvdw = 1.4	Short-range Van der Waals cut-off
pbc = xyz	Periodic Boundary Conditions
