# Supplementary material for: Unraveling the Tether: Exploring Representative Protein Linkers and Their Structural and Thermodynamical Properties
Source: J Phys Chem B. 2025 Apr 6;129(15):3720–30. doi: 10.1021/acs.jpcb.4c04194 (PMC12010332; doi:10.1021/acs.jpcb.4c04194)
Supplement: Supplementary file 2 — jp4c04194_si_002.zip [file jp4c04194_si_002.zip › md.mdp]

title       = 400 ns for MSM prep
; Run parameters
integrator  = md
dt          = 0.002
tinit       = 0
nsteps      = 5840000000   ; 3,5us ns
nstcomm     = 10
; Output parameters
nstxout-compressed  = 5000      ; every 10 ps
nstenergy           = 5000
; Bond parameters
constraint_algorithm    = lincs
constraints             = h-bonds
continuation            = yes
; Single-range cutoff scheme
cutoff-scheme   = Verlet
nstlist         = 20
ns_type         = grid
rlist           = 1.0
rcoulomb        = 1.0
rvdw            = 1.0
; PME electrostatics parameters
coulombtype     = PME
fourierspacing  = 0.12
fourier_nx      = 0
fourier_ny      = 0
fourier_nz      = 0
pme_order       = 4
ewald_rtol      = 1e-5
optimize_fft    = yes
; Berendsen temperature coupling is on in two groups
Tcoupl      = V-Rescale
tc_grps     = Protein   Non-Protein
tau_t       = 1.0       1.0
ref_t       = 300       300
; Pressure coupling is on
Pcoupl          = Parrinello-Rahman
pcoupltype      = isotropic
tau_p           = 2.0
compressibility = 4.5e-5
ref_p           = 1.0
refcoord_scaling = com
; Generate velocities is off
gen_vel     = no
; Periodic boundary conditions are on in all directions
pbc     = xyz
