# Supplementary material for: Unraveling the Tether: Exploring Representative Protein Linkers and Their Structural and Thermodynamical Properties
Source: J Phys Chem B. 2025 Apr 6;129(15):3720–30. doi: 10.1021/acs.jpcb.4c04194 (PMC12010332; doi:10.1021/acs.jpcb.4c04194)
Supplement: Supplementary file 3 — jp4c04194_si_003.zip [file jp4c04194_si_003.zip]

Archive with 14 entries (14 files):
- ap_opt.pdb
- ap2_opt.pdb
- ap3_opt.pdb
- ap4_opt.pdb
- ap5_opt.pdb
- ap10_opt.pdb
- ap15_opt.pdb
- gs_opt.pdb
- gs2_opt.pdb
- gs4_opt.pdb
- gs5_opt.pdb
- gs6_opt.pdb
- gs7_opt.pdb
- gs10_opt.pdb
