# Supplementary material for: Unraveling the Tether: Exploring Representative Protein Linkers and Their Structural and Thermodynamical Properties
Source: J Phys Chem B. 2025 Apr 6;129(15):3720–30. doi: 10.1021/acs.jpcb.4c04194 (PMC12010332; doi:10.1021/acs.jpcb.4c04194)
Supplement: Supplementary file 3 — jp4c04194_si_003.zip [file jp4c04194_si_003.zip › ap_opt.pdb]

ATOM      1  C   ACE     1       6.165   2.879  -1.393  1.00  0.00           C  
ATOM      2  O   ACE     1       6.627   3.105  -2.509  1.00  0.00           O  
ATOM      3  CH3 ACE     1       5.479   1.588  -1.027  1.00  0.00           C  
ATOM      4 1HH3 ACE     1       5.274   1.020  -1.930  1.00  0.00           H  
ATOM      5 2HH3 ACE     1       6.143   1.010  -0.388  1.00  0.00           H  
ATOM      6 3HH3 ACE     1       4.554   1.786  -0.493  1.00  0.00           H  
ATOM      7  N   ALA     2       6.196   3.799  -0.409  1.00  0.00           N  
ATOM      8  CA  ALA     2       7.005   4.994  -0.558  1.00  0.00           C  
ATOM      9  C   ALA     2       8.482   4.585  -0.607  1.00  0.00           C  
ATOM     10  O   ALA     2       8.879   3.594   0.014  1.00  0.00           O  
ATOM     11  CB  ALA     2       6.774   5.936   0.617  1.00  0.00           C  
ATOM     12  H   ALA     2       6.003   3.500   0.536  1.00  0.00           H  
ATOM     13  HA  ALA     2       6.723   5.454  -1.509  1.00  0.00           H  
ATOM     14 1HB  ALA     2       5.726   6.216   0.673  1.00  0.00           H  
ATOM     15 2HB  ALA     2       7.071   5.445   1.541  1.00  0.00           H  
ATOM     16 3HB  ALA     2       7.380   6.831   0.508  1.00  0.00           H  
ATOM     17  N   PRO     3       9.302   5.331  -1.343  1.00  0.00           N  
ATOM     18  CA  PRO     3      10.728   5.051  -1.341  1.00  0.00           C  
ATOM     19  C   PRO     3      11.315   5.482   0.014  1.00  0.00           C  
ATOM     20  O   PRO     3      10.703   6.212   0.783  1.00  0.00           O  
ATOM     21  CB  PRO     3      11.268   5.900  -2.493  1.00  0.00           C  
ATOM     22  CG  PRO     3      10.340   7.112  -2.466  1.00  0.00           C  
ATOM     23  CD  PRO     3       8.977   6.500  -2.145  1.00  0.00           C  
ATOM     24  HA  PRO     3      10.884   3.976  -1.469  1.00  0.00           H  
ATOM     25 2HB  PRO     3      11.156   5.355  -3.430  1.00  0.00           H  
ATOM     26 3HB  PRO     3      12.312   6.168  -2.354  1.00  0.00           H  
ATOM     27 2HG  PRO     3      10.332   7.659  -3.405  1.00  0.00           H  
ATOM     28 3HG  PRO     3      10.637   7.783  -1.661  1.00  0.00           H  
ATOM     29 2HD  PRO     3       8.460   6.177  -3.055  1.00  0.00           H  
ATOM     30 3HD  PRO     3       8.342   7.193  -1.594  1.00  0.00           H  
ATOM     31  N   NME     4      12.547   5.021   0.243  1.00  0.00           N  
ATOM     32  CH3 NME     4      13.294   5.310   1.447  1.00  0.00           C  
ATOM     33  H   NME     4      12.973   4.396  -0.424  1.00  0.00           H  
ATOM     34 1HH3 NME     4      14.245   5.777   1.194  1.00  0.00           H  
ATOM     35 2HH3 NME     4      12.701   5.994   2.051  1.00  0.00           H  
ATOM     36 3HH3 NME     4      13.475   4.396   2.012  1.00  0.00           H  
END
