# Supplementary material for: Unraveling the Tether: Exploring Representative Protein Linkers and Their Structural and Thermodynamical Properties
Source: J Phys Chem B. 2025 Apr 6;129(15):3720–30. doi: 10.1021/acs.jpcb.4c04194 (PMC12010332; doi:10.1021/acs.jpcb.4c04194)
Supplement: Supplementary file 3 — jp4c04194_si_003.zip [file jp4c04194_si_003.zip › ap2_opt.pdb]

ATOM      1  C   ACE     1       6.236   2.779  -0.803  1.00  0.00           C  
ATOM      2  O   ACE     1       6.838   2.564  -1.852  1.00  0.00           O  
ATOM      3  CH3 ACE     1       5.493   1.712  -0.042  1.00  0.00           C  
ATOM      4 1HH3 ACE     1       5.407   0.823  -0.658  1.00  0.00           H  
ATOM      5 2HH3 ACE     1       6.058   1.468   0.855  1.00  0.00           H  
ATOM      6 3HH3 ACE     1       4.507   2.063   0.245  1.00  0.00           H  
ATOM      7  N   ALA     2       6.155   4.014  -0.269  1.00  0.00           N  
ATOM      8  CA  ALA     2       7.000   5.077  -0.782  1.00  0.00           C  
ATOM      9  C   ALA     2       8.463   4.711  -0.504  1.00  0.00           C  
ATOM     10  O   ALA     2       8.770   4.086   0.515  1.00  0.00           O  
ATOM     11  CB  ALA     2       6.663   6.398  -0.103  1.00  0.00           C  
ATOM     12  H   ALA     2       5.842   4.106   0.686  1.00  0.00           H  
ATOM     13  HA  ALA     2       6.835   5.122  -1.862  1.00  0.00           H  
ATOM     14 1HB  ALA     2       5.625   6.659  -0.286  1.00  0.00           H  
ATOM     15 2HB  ALA     2       6.834   6.311   0.967  1.00  0.00           H  
ATOM     16 3HB  ALA     2       7.306   7.188  -0.481  1.00  0.00           H  
ATOM     17  N   PRO     3       9.372   5.084  -1.402  1.00  0.00           N  
ATOM     18  CA  PRO     3      10.778   4.818  -1.153  1.00  0.00           C  
ATOM     19  C   PRO     3      11.269   5.745  -0.033  1.00  0.00           C  
ATOM     20  O   PRO     3      10.678   6.772   0.271  1.00  0.00           O  
ATOM     21  CB  PRO     3      11.454   5.135  -2.489  1.00  0.00           C  
ATOM     22  CG  PRO     3      10.572   6.249  -3.046  1.00  0.00           C  
ATOM     23  CD  PRO     3       9.165   5.809  -2.645  1.00  0.00           C  
ATOM     24  HA  PRO     3      10.904   3.781  -0.831  1.00  0.00           H  
ATOM     25 2HB  PRO     3      11.414   4.257  -3.133  1.00  0.00           H  
ATOM     26 3HB  PRO     3      12.491   5.437  -2.359  1.00  0.00           H  
ATOM     27 2HG  PRO     3      10.673   6.369  -4.121  1.00  0.00           H  
ATOM     28 3HG  PRO     3      10.815   7.190  -2.553  1.00  0.00           H  
ATOM     29 2HD  PRO     3       8.732   5.131  -3.388  1.00  0.00           H  
ATOM     30 3HD  PRO     3       8.500   6.660  -2.498  1.00  0.00           H  
ATOM     31  N   ALA     4      12.408   5.352   0.541  1.00  0.00           N  
ATOM     32  CA  ALA     4      13.062   6.079   1.609  1.00  0.00           C  
ATOM     33  C   ALA     4      14.558   5.794   1.496  1.00  0.00           C  
ATOM     34  O   ALA     4      14.949   4.732   1.003  1.00  0.00           O  
ATOM     35  CB  ALA     4      12.570   5.585   2.974  1.00  0.00           C  
ATOM     36  H   ALA     4      12.872   4.491   0.278  1.00  0.00           H  
ATOM     37  HA  ALA     4      12.831   7.139   1.477  1.00  0.00           H  
ATOM     38 1HB  ALA     4      11.499   5.756   3.055  1.00  0.00           H  
ATOM     39 2HB  ALA     4      12.767   4.519   3.065  1.00  0.00           H  
ATOM     40 3HB  ALA     4      13.085   6.095   3.782  1.00  0.00           H  
ATOM     41  N   PRO     5      15.401   6.722   1.938  1.00  0.00           N  
ATOM     42  CA  PRO     5      16.823   6.424   2.000  1.00  0.00           C  
ATOM     43  C   PRO     5      17.061   5.367   3.088  1.00  0.00           C  
ATOM     44  O   PRO     5      16.231   5.123   3.954  1.00  0.00           O  
ATOM     45  CB  PRO     5      17.464   7.764   2.364  1.00  0.00           C  
ATOM     46  CG  PRO     5      16.388   8.414   3.231  1.00  0.00           C  
ATOM     47  CD  PRO     5      15.090   8.013   2.531  1.00  0.00           C  
ATOM     48  HA  PRO     5      17.158   6.019   1.041  1.00  0.00           H  
ATOM     49 2HB  PRO     5      17.632   8.348   1.460  1.00  0.00           H  
ATOM     50 3HB  PRO     5      18.409   7.634   2.887  1.00  0.00           H  
ATOM     51 2HG  PRO     5      16.499   9.492   3.303  1.00  0.00           H  
ATOM     52 3HG  PRO     5      16.412   7.983   4.232  1.00  0.00           H  
ATOM     53 2HD  PRO     5      14.836   8.721   1.736  1.00  0.00           H  
ATOM     54 3HD  PRO     5      14.256   7.942   3.227  1.00  0.00           H  
ATOM     55  N   ALA     6      18.259   4.780   3.024  1.00  0.00           N  
ATOM     56  CA  ALA     6      18.705   3.766   3.955  1.00  0.00           C  
ATOM     57  C   ALA     6      20.225   3.885   4.055  1.00  0.00           C  
ATOM     58  O   ALA     6      20.872   4.335   3.105  1.00  0.00           O  
ATOM     59  CB  ALA     6      18.354   2.368   3.432  1.00  0.00           C  
ATOM     60  H   ALA     6      18.925   4.997   2.293  1.00  0.00           H  
ATOM     61  HA  ALA     6      18.212   3.953   4.913  1.00  0.00           H  
ATOM     62 1HB  ALA     6      17.275   2.282   3.328  1.00  0.00           H  
ATOM     63 2HB  ALA     6      18.819   2.217   2.461  1.00  0.00           H  
ATOM     64 3HB  ALA     6      18.718   1.598   4.105  1.00  0.00           H  
ATOM     65  N   PRO     7      20.804   3.499   5.187  1.00  0.00           N  
ATOM     66  CA  PRO     7      22.254   3.439   5.269  1.00  0.00           C  
ATOM     67  C   PRO     7      22.753   2.267   4.406  1.00  0.00           C  
ATOM     68  O   PRO     7      21.995   1.398   3.993  1.00  0.00           O  
ATOM     69  CB  PRO     7      22.524   3.205   6.757  1.00  0.00           C  
ATOM     70  CG  PRO     7      21.323   2.360   7.175  1.00  0.00           C  
ATOM     71  CD  PRO     7      20.169   2.982   6.390  1.00  0.00           C  
ATOM     72  HA  PRO     7      22.678   4.369   4.881  1.00  0.00           H  
ATOM     73 2HB  PRO     7      22.522   4.159   7.285  1.00  0.00           H  
ATOM     74 3HB  PRO     7      23.471   2.700   6.930  1.00  0.00           H  
ATOM     75 2HG  PRO     7      21.146   2.377   8.246  1.00  0.00           H  
ATOM     76 3HG  PRO     7      21.470   1.329   6.853  1.00  0.00           H  
ATOM     77 2HD  PRO     7      19.717   3.812   6.942  1.00  0.00           H  
ATOM     78 3HD  PRO     7      19.398   2.251   6.151  1.00  0.00           H  
ATOM     79  N   NME     8      24.071   2.275   4.193  1.00  0.00           N  
ATOM     80  CH3 NME     8      24.760   1.260   3.427  1.00  0.00           C  
ATOM     81  H   NME     8      24.625   3.044   4.538  1.00  0.00           H  
ATOM     82 1HH3 NME     8      25.519   0.777   4.041  1.00  0.00           H  
ATOM     83 2HH3 NME     8      24.024   0.523   3.110  1.00  0.00           H  
ATOM     84 3HH3 NME     8      25.229   1.701   2.548  1.00  0.00           H  
END
