# Supplementary material for: Unraveling the Tether: Exploring Representative Protein Linkers and Their Structural and Thermodynamical Properties
Source: J Phys Chem B. 2025 Apr 6;129(15):3720–30. doi: 10.1021/acs.jpcb.4c04194 (PMC12010332; doi:10.1021/acs.jpcb.4c04194)
Supplement: Supplementary file 3 — jp4c04194_si_003.zip [file jp4c04194_si_003.zip › ap3_opt.pdb]

ATOM      1  C   ACE     1       6.229   2.776  -0.808  1.00  0.00           C  
ATOM      2  O   ACE     1       6.830   2.560  -1.857  1.00  0.00           O  
ATOM      3  CH3 ACE     1       5.477   1.712  -0.051  1.00  0.00           C  
ATOM      4 1HH3 ACE     1       5.384   0.826  -0.671  1.00  0.00           H  
ATOM      5 2HH3 ACE     1       6.041   1.459   0.845  1.00  0.00           H  
ATOM      6 3HH3 ACE     1       4.494   2.071   0.237  1.00  0.00           H  
ATOM      7  N   ALA     2       6.156   4.010  -0.269  1.00  0.00           N  
ATOM      8  CA  ALA     2       7.004   5.071  -0.780  1.00  0.00           C  
ATOM      9  C   ALA     2       8.467   4.703  -0.506  1.00  0.00           C  
ATOM     10  O   ALA     2       8.775   4.072   0.509  1.00  0.00           O  
ATOM     11  CB  ALA     2       6.671   6.391  -0.096  1.00  0.00           C  
ATOM     12  H   ALA     2       5.845   4.100   0.686  1.00  0.00           H  
ATOM     13  HA  ALA     2       6.838   5.120  -1.860  1.00  0.00           H  
ATOM     14 1HB  ALA     2       5.635   6.658  -0.281  1.00  0.00           H  
ATOM     15 2HB  ALA     2       6.840   6.298   0.974  1.00  0.00           H  
ATOM     16 3HB  ALA     2       7.319   7.180  -0.468  1.00  0.00           H  
ATOM     17  N   PRO     3       9.374   5.080  -1.403  1.00  0.00           N  
ATOM     18  CA  PRO     3      10.781   4.817  -1.155  1.00  0.00           C  
ATOM     19  C   PRO     3      11.269   5.740  -0.031  1.00  0.00           C  
ATOM     20  O   PRO     3      10.674   6.763   0.279  1.00  0.00           O  
ATOM     21  CB  PRO     3      11.458   5.143  -2.488  1.00  0.00           C  
ATOM     22  CG  PRO     3      10.573   6.257  -3.041  1.00  0.00           C  
ATOM     23  CD  PRO     3       9.166   5.814  -2.641  1.00  0.00           C  
ATOM     24  HA  PRO     3      10.909   3.778  -0.838  1.00  0.00           H  
ATOM     25 2HB  PRO     3      11.423   4.268  -3.137  1.00  0.00           H  
ATOM     26 3HB  PRO     3      12.493   5.448  -2.354  1.00  0.00           H  
ATOM     27 2HG  PRO     3      10.674   6.381  -4.116  1.00  0.00           H  
ATOM     28 3HG  PRO     3      10.815   7.197  -2.545  1.00  0.00           H  
ATOM     29 2HD  PRO     3       8.733   5.141  -3.388  1.00  0.00           H  
ATOM     30 3HD  PRO     3       8.502   6.664  -2.488  1.00  0.00           H  
ATOM     31  N   ALA     4      12.412   5.350   0.539  1.00  0.00           N  
ATOM     32  CA  ALA     4      13.063   6.077   1.607  1.00  0.00           C  
ATOM     33  C   ALA     4      14.560   5.791   1.497  1.00  0.00           C  
ATOM     34  O   ALA     4      14.951   4.728   1.006  1.00  0.00           O  
ATOM     35  CB  ALA     4      12.568   5.586   2.972  1.00  0.00           C  
ATOM     36  H   ALA     4      12.875   4.489   0.275  1.00  0.00           H  
ATOM     37  HA  ALA     4      12.834   7.138   1.474  1.00  0.00           H  
ATOM     38 1HB  ALA     4      11.497   5.758   3.050  1.00  0.00           H  
ATOM     39 2HB  ALA     4      12.765   4.520   3.067  1.00  0.00           H  
ATOM     40 3HB  ALA     4      13.080   6.098   3.781  1.00  0.00           H  
ATOM     41  N   PRO     5      15.402   6.720   1.938  1.00  0.00           N  
ATOM     42  CA  PRO     5      16.824   6.423   2.000  1.00  0.00           C  
ATOM     43  C   PRO     5      17.063   5.368   3.089  1.00  0.00           C  
ATOM     44  O   PRO     5      16.234   5.125   3.956  1.00  0.00           O  
ATOM     45  CB  PRO     5      17.465   7.764   2.363  1.00  0.00           C  
ATOM     46  CG  PRO     5      16.388   8.416   3.228  1.00  0.00           C  
ATOM     47  CD  PRO     5      15.090   8.012   2.530  1.00  0.00           C  
ATOM     48  HA  PRO     5      17.159   6.018   1.041  1.00  0.00           H  
ATOM     49 2HB  PRO     5      17.633   8.347   1.458  1.00  0.00           H  
ATOM     50 3HB  PRO     5      18.409   7.636   2.886  1.00  0.00           H  
ATOM     51 2HG  PRO     5      16.498   9.494   3.297  1.00  0.00           H  
ATOM     52 3HG  PRO     5      16.413   7.987   4.230  1.00  0.00           H  
ATOM     53 2HD  PRO     5      14.833   8.718   1.734  1.00  0.00           H  
ATOM     54 3HD  PRO     5      14.258   7.939   3.227  1.00  0.00           H  
ATOM     55  N   ALA     6      18.259   4.779   3.024  1.00  0.00           N  
ATOM     56  CA  ALA     6      18.705   3.767   3.957  1.00  0.00           C  
ATOM     57  C   ALA     6      20.225   3.885   4.054  1.00  0.00           C  
ATOM     58  O   ALA     6      20.872   4.331   3.103  1.00  0.00           O  
ATOM     59  CB  ALA     6      18.350   2.368   3.439  1.00  0.00           C  
ATOM     60  H   ALA     6      18.925   4.995   2.292  1.00  0.00           H  
ATOM     61  HA  ALA     6      18.213   3.957   4.915  1.00  0.00           H  
ATOM     62 1HB  ALA     6      17.271   2.285   3.336  1.00  0.00           H  
ATOM     63 2HB  ALA     6      18.814   2.212   2.467  1.00  0.00           H  
ATOM     64 3HB  ALA     6      18.711   1.599   4.114  1.00  0.00           H  
ATOM     65  N   PRO     7      20.805   3.502   5.187  1.00  0.00           N  
ATOM     66  CA  PRO     7      22.255   3.442   5.268  1.00  0.00           C  
ATOM     67  C   PRO     7      22.752   2.268   4.405  1.00  0.00           C  
ATOM     68  O   PRO     7      21.992   1.398   3.996  1.00  0.00           O  
ATOM     69  CB  PRO     7      22.527   3.210   6.755  1.00  0.00           C  
ATOM     70  CG  PRO     7      21.327   2.365   7.175  1.00  0.00           C  
ATOM     71  CD  PRO     7      20.171   2.987   6.392  1.00  0.00           C  
ATOM     72  HA  PRO     7      22.679   4.371   4.877  1.00  0.00           H  
ATOM     73 2HB  PRO     7      22.525   4.164   7.281  1.00  0.00           H  
ATOM     74 3HB  PRO     7      23.474   2.706   6.928  1.00  0.00           H  
ATOM     75 2HG  PRO     7      21.151   2.384   8.247  1.00  0.00           H  
ATOM     76 3HG  PRO     7      21.473   1.334   6.854  1.00  0.00           H  
ATOM     77 2HD  PRO     7      19.721   3.818   6.944  1.00  0.00           H  
ATOM     78 3HD  PRO     7      19.399   2.257   6.155  1.00  0.00           H  
ATOM     79  N   NME     8      24.069   2.274   4.189  1.00  0.00           N  
ATOM     80  CH3 NME     8      24.755   1.255   3.426  1.00  0.00           C  
ATOM     81  H   NME     8      24.624   3.044   4.529  1.00  0.00           H  
ATOM     82 1HH3 NME     8      25.522   0.782   4.038  1.00  0.00           H  
ATOM     83 2HH3 NME     8      24.019   0.511   3.126  1.00  0.00           H  
ATOM     84 3HH3 NME     8      25.213   1.687   2.537  1.00  0.00           H  
END
