# Supplementary material for: Unraveling the Tether: Exploring Representative Protein Linkers and Their Structural and Thermodynamical Properties
Source: J Phys Chem B. 2025 Apr 6;129(15):3720–30. doi: 10.1021/acs.jpcb.4c04194 (PMC12010332; doi:10.1021/acs.jpcb.4c04194)
Supplement: Supplementary file 3 — jp4c04194_si_003.zip [file jp4c04194_si_003.zip › ap4_opt.pdb]

ATOM      1  C   ACE     1       6.168   2.910  -0.363  1.00  0.00           C  
ATOM      2  O   ACE     1       6.814   2.468  -1.309  1.00  0.00           O  
ATOM      3  CH3 ACE     1       5.337   2.045   0.550  1.00  0.00           C  
ATOM      4 1HH3 ACE     1       5.253   1.049   0.125  1.00  0.00           H  
ATOM      5 2HH3 ACE     1       5.836   1.977   1.514  1.00  0.00           H  
ATOM      6 3HH3 ACE     1       4.350   2.476   0.689  1.00  0.00           H  
ATOM      7  N   ALA     2       6.116   4.229  -0.092  1.00  0.00           N  
ATOM      8  CA  ALA     2       7.032   5.133  -0.762  1.00  0.00           C  
ATOM      9  C   ALA     2       8.465   4.723  -0.403  1.00  0.00           C  
ATOM     10  O   ALA     2       8.728   4.278   0.717  1.00  0.00           O  
ATOM     11  CB  ALA     2       6.783   6.568  -0.316  1.00  0.00           C  
ATOM     12  H   ALA     2       5.754   4.526   0.802  1.00  0.00           H  
ATOM     13  HA  ALA     2       6.876   5.011  -1.837  1.00  0.00           H  
ATOM     14 1HB  ALA     2       5.766   6.865  -0.554  1.00  0.00           H  
ATOM     15 2HB  ALA     2       6.947   6.649   0.757  1.00  0.00           H  
ATOM     16 3HB  ALA     2       7.480   7.239  -0.811  1.00  0.00           H  
ATOM     17  N   PRO     3       9.398   4.859  -1.343  1.00  0.00           N  
ATOM     18  CA  PRO     3      10.780   4.543  -1.029  1.00  0.00           C  
ATOM     19  C   PRO     3      11.332   5.618  -0.083  1.00  0.00           C  
ATOM     20  O   PRO     3      10.825   6.728   0.010  1.00  0.00           O  
ATOM     21  CB  PRO     3      11.484   4.572  -2.388  1.00  0.00           C  
ATOM     22  CG  PRO     3      10.683   5.627  -3.147  1.00  0.00           C  
ATOM     23  CD  PRO     3       9.247   5.360  -2.699  1.00  0.00           C  
ATOM     24  HA  PRO     3      10.830   3.572  -0.528  1.00  0.00           H  
ATOM     25 2HB  PRO     3      11.386   3.598  -2.868  1.00  0.00           H  
ATOM     26 3HB  PRO     3      12.538   4.821  -2.295  1.00  0.00           H  
ATOM     27 2HG  PRO     3      10.799   5.549  -4.224  1.00  0.00           H  
ATOM     28 3HG  PRO     3      10.988   6.622  -2.821  1.00  0.00           H  
ATOM     29 2HD  PRO     3       8.774   4.588  -3.316  1.00  0.00           H  
ATOM     30 3HD  PRO     3       8.641   6.265  -2.720  1.00  0.00           H  
ATOM     31  N   ALA     4      12.427   5.248   0.586  1.00  0.00           N  
ATOM     32  CA  ALA     4      13.134   6.111   1.508  1.00  0.00           C  
ATOM     33  C   ALA     4      14.606   5.708   1.459  1.00  0.00           C  
ATOM     34  O   ALA     4      14.920   4.546   1.185  1.00  0.00           O  
ATOM     35  CB  ALA     4      12.617   5.909   2.937  1.00  0.00           C  
ATOM     36  H   ALA     4      12.821   4.321   0.494  1.00  0.00           H  
ATOM     37  HA  ALA     4      12.975   7.143   1.184  1.00  0.00           H  
ATOM     38 1HB  ALA     4      11.559   6.158   2.976  1.00  0.00           H  
ATOM     39 2HB  ALA     4      12.748   4.868   3.225  1.00  0.00           H  
ATOM     40 3HB  ALA     4      13.165   6.528   3.640  1.00  0.00           H  
ATOM     41  N   PRO     5      15.515   6.645   1.713  1.00  0.00           N  
ATOM     42  CA  PRO     5      16.915   6.269   1.826  1.00  0.00           C  
ATOM     43  C   PRO     5      17.103   5.439   3.104  1.00  0.00           C  
ATOM     44  O   PRO     5      16.293   5.464   4.021  1.00  0.00           O  
ATOM     45  CB  PRO     5      17.648   7.609   1.912  1.00  0.00           C  
ATOM     46  CG  PRO     5      16.635   8.485   2.646  1.00  0.00           C  
ATOM     47  CD  PRO     5      15.299   8.044   2.049  1.00  0.00           C  
ATOM     48  HA  PRO     5      17.205   5.660   0.965  1.00  0.00           H  
ATOM     49 2HB  PRO     5      17.830   7.992   0.909  1.00  0.00           H  
ATOM     50 3HB  PRO     5      18.594   7.522   2.439  1.00  0.00           H  
ATOM     51 2HG  PRO     5      16.816   9.547   2.506  1.00  0.00           H  
ATOM     52 3HG  PRO     5      16.653   8.254   3.711  1.00  0.00           H  
ATOM     53 2HD  PRO     5      15.071   8.601   1.135  1.00  0.00           H  
ATOM     54 3HD  PRO     5      14.478   8.161   2.754  1.00  0.00           H  
ATOM     55  N   ALA     6      18.237   4.736   3.138  1.00  0.00           N  
ATOM     56  CA  ALA     6      18.619   3.890   4.249  1.00  0.00           C  
ATOM     57  C   ALA     6      20.143   3.781   4.222  1.00  0.00           C  
ATOM     58  O   ALA     6      20.749   3.887   3.153  1.00  0.00           O  
ATOM     59  CB  ALA     6      18.027   2.485   4.083  1.00  0.00           C  
ATOM     60  H   ALA     6      18.879   4.708   2.355  1.00  0.00           H  
ATOM     61  HA  ALA     6      18.252   4.355   5.167  1.00  0.00           H  
ATOM     62 1HB  ALA     6      16.942   2.552   4.067  1.00  0.00           H  
ATOM     63 2HB  ALA     6      18.371   2.055   3.146  1.00  0.00           H  
ATOM     64 3HB  ALA     6      18.341   1.832   4.892  1.00  0.00           H  
ATOM     65  N   PRO     7      20.772   3.576   5.375  1.00  0.00           N  
ATOM     66  CA  PRO     7      22.198   3.293   5.367  1.00  0.00           C  
ATOM     67  C   PRO     7      22.424   1.921   4.716  1.00  0.00           C  
ATOM     68  O   PRO     7      21.527   1.095   4.609  1.00  0.00           O  
ATOM     69  CB  PRO     7      22.581   3.282   6.848  1.00  0.00           C  
ATOM     70  CG  PRO     7      21.308   2.759   7.509  1.00  0.00           C  
ATOM     71  CD  PRO     7      20.198   3.433   6.705  1.00  0.00           C  
ATOM     72  HA  PRO     7      22.723   4.052   4.780  1.00  0.00           H  
ATOM     73 2HB  PRO     7      22.796   4.297   7.179  1.00  0.00           H  
ATOM     74 3HB  PRO     7      23.447   2.653   7.039  1.00  0.00           H  
ATOM     75 2HG  PRO     7      21.252   2.999   8.567  1.00  0.00           H  
ATOM     76 3HG  PRO     7      21.246   1.678   7.383  1.00  0.00           H  
ATOM     77 2HD  PRO     7      19.969   4.426   7.105  1.00  0.00           H  
ATOM     78 3HD  PRO     7      19.288   2.836   6.684  1.00  0.00           H  
ATOM     79  N   ALA     8      23.680   1.704   4.321  1.00  0.00           N  
ATOM     80  CA  ALA     8      24.127   0.469   3.715  1.00  0.00           C  
ATOM     81  C   ALA     8      25.578   0.257   4.143  1.00  0.00           C  
ATOM     82  O   ALA     8      26.291   1.228   4.413  1.00  0.00           O  
ATOM     83  CB  ALA     8      24.074   0.574   2.186  1.00  0.00           C  
ATOM     84  H   ALA     8      24.405   2.403   4.430  1.00  0.00           H  
ATOM     85  HA  ALA     8      23.471  -0.330   4.069  1.00  0.00           H  
ATOM     86 1HB  ALA     8      23.051   0.765   1.873  1.00  0.00           H  
ATOM     87 2HB  ALA     8      24.707   1.395   1.857  1.00  0.00           H  
ATOM     88 3HB  ALA     8      24.434  -0.338   1.720  1.00  0.00           H  
ATOM     89  N   PRO     9      26.028  -0.991   4.220  1.00  0.00           N  
ATOM     90  CA  PRO     9      27.443  -1.224   4.462  1.00  0.00           C  
ATOM     91  C   PRO     9      28.238  -0.758   3.231  1.00  0.00           C  
ATOM     92  O   PRO     9      27.705  -0.607   2.138  1.00  0.00           O  
ATOM     93  CB  PRO     9      27.538  -2.738   4.660  1.00  0.00           C  
ATOM     94  CG  PRO     9      26.425  -3.255   3.751  1.00  0.00           C  
ATOM     95  CD  PRO     9      25.311  -2.227   3.948  1.00  0.00           C  
ATOM     96  HA  PRO     9      27.763  -0.644   5.333  1.00  0.00           H  
ATOM     97 2HB  PRO     9      27.328  -2.988   5.699  1.00  0.00           H  
ATOM     98 3HB  PRO     9      28.515  -3.128   4.386  1.00  0.00           H  
ATOM     99 2HG  PRO     9      26.104  -4.261   4.005  1.00  0.00           H  
ATOM    100 3HG  PRO     9      26.759  -3.237   2.714  1.00  0.00           H  
ATOM    101 2HD  PRO     9      24.690  -2.479   4.813  1.00  0.00           H  
ATOM    102 3HD  PRO     9      24.678  -2.137   3.067  1.00  0.00           H  
ATOM    103  N   NME    10      29.542  -0.583   3.458  1.00  0.00           N  
ATOM    104  CH3 NME    10      30.475  -0.156   2.439  1.00  0.00           C  
ATOM    105  H   NME    10      29.901  -0.689   4.395  1.00  0.00           H  
ATOM    106 1HH3 NME    10      31.271  -0.892   2.327  1.00  0.00           H  
ATOM    107 2HH3 NME    10      29.928  -0.065   1.503  1.00  0.00           H  
ATOM    108 3HH3 NME    10      30.907   0.810   2.699  1.00  0.00           H  
END
