# Supplementary material for: Unraveling the Tether: Exploring Representative Protein Linkers and Their Structural and Thermodynamical Properties
Source: J Phys Chem B. 2025 Apr 6;129(15):3720–30. doi: 10.1021/acs.jpcb.4c04194 (PMC12010332; doi:10.1021/acs.jpcb.4c04194)
Supplement: Supplementary file 3 — jp4c04194_si_003.zip [file jp4c04194_si_003.zip › ap5_opt.pdb]

ATOM      1  C   ACE     1       6.071   2.975  -0.016  1.00  0.00           C  
ATOM      2  O   ACE     1       6.674   2.401  -0.919  1.00  0.00           O  
ATOM      3  CH3 ACE     1       5.224   2.253   1.000  1.00  0.00           C  
ATOM      4 1HH3 ACE     1       5.067   1.229   0.677  1.00  0.00           H  
ATOM      5 2HH3 ACE     1       5.754   2.246   1.951  1.00  0.00           H  
ATOM      6 3HH3 ACE     1       4.270   2.755   1.129  1.00  0.00           H  
ATOM      7  N   ALA     2       6.087   4.316   0.109  1.00  0.00           N  
ATOM      8  CA  ALA     2       7.031   5.097  -0.669  1.00  0.00           C  
ATOM      9  C   ALA     2       8.451   4.670  -0.279  1.00  0.00           C  
ATOM     10  O   ALA     2       8.709   4.338   0.881  1.00  0.00           O  
ATOM     11  CB  ALA     2       6.850   6.583  -0.391  1.00  0.00           C  
ATOM     12  H   ALA     2       5.762   4.724   0.973  1.00  0.00           H  
ATOM     13  HA  ALA     2       6.855   4.857  -1.722  1.00  0.00           H  
ATOM     14 1HB  ALA     2       5.844   6.895  -0.656  1.00  0.00           H  
ATOM     15 2HB  ALA     2       7.028   6.780   0.664  1.00  0.00           H  
ATOM     16 3HB  ALA     2       7.569   7.161  -0.964  1.00  0.00           H  
ATOM     17  N   PRO     3       9.378   4.668  -1.234  1.00  0.00           N  
ATOM     18  CA  PRO     3      10.752   4.337  -0.897  1.00  0.00           C  
ATOM     19  C   PRO     3      11.356   5.489  -0.085  1.00  0.00           C  
ATOM     20  O   PRO     3      10.895   6.622  -0.118  1.00  0.00           O  
ATOM     21  CB  PRO     3      11.439   4.188  -2.256  1.00  0.00           C  
ATOM     22  CG  PRO     3      10.671   5.185  -3.121  1.00  0.00           C  
ATOM     23  CD  PRO     3       9.231   5.027  -2.635  1.00  0.00           C  
ATOM     24  HA  PRO     3      10.772   3.426  -0.291  1.00  0.00           H  
ATOM     25 2HB  PRO     3      11.298   3.173  -2.626  1.00  0.00           H  
ATOM     26 3HB  PRO     3      12.503   4.404  -2.200  1.00  0.00           H  
ATOM     27 2HG  PRO     3      10.770   4.985  -4.184  1.00  0.00           H  
ATOM     28 3HG  PRO     3      11.018   6.196  -2.910  1.00  0.00           H  
ATOM     29 2HD  PRO     3       8.720   4.214  -3.161  1.00  0.00           H  
ATOM     30 3HD  PRO     3       8.662   5.949  -2.747  1.00  0.00           H  
ATOM     31  N   ALA     4      12.442   5.155   0.617  1.00  0.00           N  
ATOM     32  CA  ALA     4      13.202   6.097   1.410  1.00  0.00           C  
ATOM     33  C   ALA     4      14.660   5.645   1.371  1.00  0.00           C  
ATOM     34  O   ALA     4      14.933   4.447   1.248  1.00  0.00           O  
ATOM     35  CB  ALA     4      12.725   6.085   2.867  1.00  0.00           C  
ATOM     36  H   ALA     4      12.802   4.209   0.629  1.00  0.00           H  
ATOM     37  HA  ALA     4      13.063   7.087   0.968  1.00  0.00           H  
ATOM     38 1HB  ALA     4      11.680   6.382   2.908  1.00  0.00           H  
ATOM     39 2HB  ALA     4      12.825   5.081   3.272  1.00  0.00           H  
ATOM     40 3HB  ALA     4      13.321   6.759   3.475  1.00  0.00           H  
ATOM     41  N   PRO     5      15.602   6.578   1.467  1.00  0.00           N  
ATOM     42  CA  PRO     5      16.995   6.175   1.582  1.00  0.00           C  
ATOM     43  C   PRO     5      17.203   5.508   2.949  1.00  0.00           C  
ATOM     44  O   PRO     5      16.460   5.726   3.897  1.00  0.00           O  
ATOM     45  CB  PRO     5      17.766   7.493   1.482  1.00  0.00           C  
ATOM     46  CG  PRO     5      16.800   8.485   2.126  1.00  0.00           C  
ATOM     47  CD  PRO     5      15.435   8.014   1.627  1.00  0.00           C  
ATOM     48  HA  PRO     5      17.240   5.458   0.795  1.00  0.00           H  
ATOM     49 2HB  PRO     5      17.930   7.742   0.435  1.00  0.00           H  
ATOM     50 3HB  PRO     5      18.725   7.443   1.992  1.00  0.00           H  
ATOM     51 2HG  PRO     5      17.006   9.515   1.849  1.00  0.00           H  
ATOM     52 3HG  PRO     5      16.845   8.389   3.211  1.00  0.00           H  
ATOM     53 2HD  PRO     5      15.194   8.459   0.656  1.00  0.00           H  
ATOM     54 3HD  PRO     5      14.641   8.245   2.334  1.00  0.00           H  
ATOM     55  N   ALA     6      18.279   4.722   3.021  1.00  0.00           N  
ATOM     56  CA  ALA     6      18.670   4.018   4.224  1.00  0.00           C  
ATOM     57  C   ALA     6      20.175   3.780   4.133  1.00  0.00           C  
ATOM     58  O   ALA     6      20.712   3.646   3.030  1.00  0.00           O  
ATOM     59  CB  ALA     6      17.966   2.659   4.310  1.00  0.00           C  
ATOM     60  H   ALA     6      18.861   4.526   2.215  1.00  0.00           H  
ATOM     61  HA  ALA     6      18.398   4.643   5.079  1.00  0.00           H  
ATOM     62 1HB  ALA     6      16.890   2.812   4.348  1.00  0.00           H  
ATOM     63 2HB  ALA     6      18.210   2.069   3.429  1.00  0.00           H  
ATOM     64 3HB  ALA     6      18.289   2.110   5.189  1.00  0.00           H  
ATOM     65  N   PRO     7      20.866   3.728   5.267  1.00  0.00           N  
ATOM     66  CA  PRO     7      22.271   3.354   5.231  1.00  0.00           C  
ATOM     67  C   PRO     7      22.378   1.868   4.862  1.00  0.00           C  
ATOM     68  O   PRO     7      21.449   1.088   5.029  1.00  0.00           O  
ATOM     69  CB  PRO     7      22.754   3.613   6.659  1.00  0.00           C  
ATOM     70  CG  PRO     7      21.508   3.303   7.485  1.00  0.00           C  
ATOM     71  CD  PRO     7      20.375   3.869   6.629  1.00  0.00           C  
ATOM     72  HA  PRO     7      22.791   3.946   4.473  1.00  0.00           H  
ATOM     73 2HB  PRO     7      23.036   4.660   6.766  1.00  0.00           H  
ATOM     74 3HB  PRO     7      23.603   2.986   6.921  1.00  0.00           H  
ATOM     75 2HG  PRO     7      21.536   3.750   8.475  1.00  0.00           H  
ATOM     76 3HG  PRO     7      21.390   2.224   7.580  1.00  0.00           H  
ATOM     77 2HD  PRO     7      20.209   4.929   6.844  1.00  0.00           H  
ATOM     78 3HD  PRO     7      19.444   3.323   6.774  1.00  0.00           H  
ATOM     79  N   ALA     8      23.575   1.503   4.399  1.00  0.00           N  
ATOM     80  CA  ALA     8      23.899   0.148   4.003  1.00  0.00           C  
ATOM     81  C   ALA     8      25.418   0.016   4.088  1.00  0.00           C  
ATOM     82  O   ALA     8      26.133   1.009   3.925  1.00  0.00           O  
ATOM     83  CB  ALA     8      23.465  -0.110   2.556  1.00  0.00           C  
ATOM     84  H   ALA     8      24.315   2.172   4.229  1.00  0.00           H  
ATOM     85  HA  ALA     8      23.384  -0.535   4.684  1.00  0.00           H  
ATOM     86 1HB  ALA     8      22.386   0.006   2.478  1.00  0.00           H  
ATOM     87 2HB  ALA     8      23.948   0.609   1.898  1.00  0.00           H  
ATOM     88 3HB  ALA     8      23.749  -1.108   2.236  1.00  0.00           H  
ATOM     89  N   PRO     9      25.924  -1.186   4.346  1.00  0.00           N  
ATOM     90  CA  PRO     9      27.362  -1.386   4.269  1.00  0.00           C  
ATOM     91  C   PRO     9      27.796  -1.289   2.799  1.00  0.00           C  
ATOM     92  O   PRO     9      26.998  -1.383   1.876  1.00  0.00           O  
ATOM     93  CB  PRO     9      27.566  -2.796   4.825  1.00  0.00           C  
ATOM     94  CG  PRO     9      26.287  -3.506   4.384  1.00  0.00           C  
ATOM     95  CD  PRO     9      25.213  -2.435   4.571  1.00  0.00           C  
ATOM     96  HA  PRO     9      27.875  -0.606   4.838  1.00  0.00           H  
ATOM     97 2HB  PRO     9      27.625  -2.755   5.912  1.00  0.00           H  
ATOM     98 3HB  PRO     9      28.467  -3.262   4.435  1.00  0.00           H  
ATOM     99 2HG  PRO     9      26.079  -4.400   4.964  1.00  0.00           H  
ATOM    100 3HG  PRO     9      26.360  -3.771   3.329  1.00  0.00           H  
ATOM    101 2HD  PRO     9      24.820  -2.445   5.592  1.00  0.00           H  
ATOM    102 3HD  PRO     9      24.390  -2.556   3.868  1.00  0.00           H  
ATOM    103  N   ALA    10      29.110  -1.128   2.629  1.00  0.00           N  
ATOM    104  CA  ALA    10      29.751  -1.070   1.333  1.00  0.00           C  
ATOM    105  C   ALA    10      31.100  -1.776   1.466  1.00  0.00           C  
ATOM    106  O   ALA    10      31.679  -1.801   2.555  1.00  0.00           O  
ATOM    107  CB  ALA    10      29.996   0.385   0.921  1.00  0.00           C  
ATOM    108  H   ALA    10      29.747  -1.078   3.414  1.00  0.00           H  
ATOM    109  HA  ALA    10      29.093  -1.569   0.617  1.00  0.00           H  
ATOM    110 1HB  ALA    10      29.044   0.906   0.848  1.00  0.00           H  
ATOM    111 2HB  ALA    10      30.615   0.875   1.668  1.00  0.00           H  
ATOM    112 3HB  ALA    10      30.512   0.437  -0.033  1.00  0.00           H  
ATOM    113  N   PRO    11      31.605  -2.356   0.382  1.00  0.00           N  
ATOM    114  CA  PRO    11      32.955  -2.895   0.421  1.00  0.00           C  
ATOM    115  C   PRO    11      33.954  -1.727   0.495  1.00  0.00           C  
ATOM    116  O   PRO    11      33.625  -0.576   0.234  1.00  0.00           O  
ATOM    117  CB  PRO    11      33.078  -3.665  -0.895  1.00  0.00           C  
ATOM    118  CG  PRO    11      32.206  -2.837  -1.837  1.00  0.00           C  
ATOM    119  CD  PRO    11      31.030  -2.425  -0.952  1.00  0.00           C  
ATOM    120  HA  PRO    11      33.072  -3.517   1.312  1.00  0.00           H  
ATOM    121 2HB  PRO    11      32.666  -4.666  -0.775  1.00  0.00           H  
ATOM    122 3HB  PRO    11      34.107  -3.738  -1.236  1.00  0.00           H  
ATOM    123 2HG  PRO    11      31.885  -3.393  -2.713  1.00  0.00           H  
ATOM    124 3HG  PRO    11      32.752  -1.949  -2.157  1.00  0.00           H  
ATOM    125 2HD  PRO    11      30.241  -3.184  -0.964  1.00  0.00           H  
ATOM    126 3HD  PRO    11      30.609  -1.468  -1.255  1.00  0.00           H  
ATOM    127  N   NME    12      35.194  -2.095   0.825  1.00  0.00           N  
ATOM    128  CH3 NME    12      36.296  -1.165   0.937  1.00  0.00           C  
ATOM    129  H   NME    12      35.381  -3.057   1.063  1.00  0.00           H  
ATOM    130 1HH3 NME    12      37.107  -1.464   0.274  1.00  0.00           H  
ATOM    131 2HH3 NME    12      35.933  -0.180   0.650  1.00  0.00           H  
ATOM    132 3HH3 NME    12      36.660  -1.128   1.963  1.00  0.00           H  
END
