# Supplementary material for: Unraveling the Tether: Exploring Representative Protein Linkers and Their Structural and Thermodynamical Properties
Source: J Phys Chem B. 2025 Apr 6;129(15):3720–30. doi: 10.1021/acs.jpcb.4c04194 (PMC12010332; doi:10.1021/acs.jpcb.4c04194)
Supplement: Supplementary file 3 — jp4c04194_si_003.zip [file jp4c04194_si_003.zip › ap10_opt.pdb]

ATOM      1  C   ACE     1       4.987   4.475  -0.038  1.00  0.00           C  
ATOM      2  O   ACE     1       5.104   4.157   1.142  1.00  0.00           O  
ATOM      3  CH3 ACE     1       3.855   5.322  -0.559  1.00  0.00           C  
ATOM      4 1HH3 ACE     1       3.097   5.425   0.212  1.00  0.00           H  
ATOM      5 2HH3 ACE     1       4.242   6.307  -0.809  1.00  0.00           H  
ATOM      6 3HH3 ACE     1       3.423   4.874  -1.449  1.00  0.00           H  
ATOM      7  N   ALA     2       5.851   4.048  -0.980  1.00  0.00           N  
ATOM      8  CA  ALA     2       7.095   3.414  -0.584  1.00  0.00           C  
ATOM      9  C   ALA     2       7.938   4.434   0.191  1.00  0.00           C  
ATOM     10  O   ALA     2       7.878   5.635  -0.084  1.00  0.00           O  
ATOM     11  CB  ALA     2       7.861   2.940  -1.812  1.00  0.00           C  
ATOM     12  H   ALA     2       5.841   4.500  -1.883  1.00  0.00           H  
ATOM     13  HA  ALA     2       6.834   2.583   0.077  1.00  0.00           H  
ATOM     14 1HB  ALA     2       7.272   2.216  -2.366  1.00  0.00           H  
ATOM     15 2HB  ALA     2       8.088   3.792  -2.450  1.00  0.00           H  
ATOM     16 3HB  ALA     2       8.803   2.488  -1.516  1.00  0.00           H  
ATOM     17  N   PRO     3       8.718   3.972   1.165  1.00  0.00           N  
ATOM     18  CA  PRO     3       9.591   4.886   1.880  1.00  0.00           C  
ATOM     19  C   PRO     3      10.732   5.333   0.963  1.00  0.00           C  
ATOM     20  O   PRO     3      11.056   4.706  -0.037  1.00  0.00           O  
ATOM     21  CB  PRO     3      10.148   4.051   3.038  1.00  0.00           C  
ATOM     22  CG  PRO     3      10.160   2.642   2.449  1.00  0.00           C  
ATOM     23  CD  PRO     3       8.883   2.599   1.612  1.00  0.00           C  
ATOM     24  HA  PRO     3       9.022   5.764   2.200  1.00  0.00           H  
ATOM     25 2HB  PRO     3       9.476   4.108   3.893  1.00  0.00           H  
ATOM     26 3HB  PRO     3      11.145   4.380   3.330  1.00  0.00           H  
ATOM     27 2HG  PRO     3      10.181   1.868   3.211  1.00  0.00           H  
ATOM     28 3HG  PRO     3      11.030   2.532   1.801  1.00  0.00           H  
ATOM     29 2HD  PRO     3       8.018   2.314   2.222  1.00  0.00           H  
ATOM     30 3HD  PRO     3       8.974   1.915   0.769  1.00  0.00           H  
ATOM     31  N   ALA     4      11.347   6.460   1.355  1.00  0.00           N  
ATOM     32  CA  ALA     4      12.647   6.795   0.802  1.00  0.00           C  
ATOM     33  C   ALA     4      13.629   5.693   1.225  1.00  0.00           C  
ATOM     34  O   ALA     4      13.458   5.081   2.282  1.00  0.00           O  
ATOM     35  CB  ALA     4      13.116   8.141   1.341  1.00  0.00           C  
ATOM     36  H   ALA     4      11.137   6.832   2.270  1.00  0.00           H  
ATOM     37  HA  ALA     4      12.546   6.804  -0.286  1.00  0.00           H  
ATOM     38 1HB  ALA     4      12.411   8.919   1.064  1.00  0.00           H  
ATOM     39 2HB  ALA     4      13.197   8.091   2.424  1.00  0.00           H  
ATOM     40 3HB  ALA     4      14.096   8.385   0.944  1.00  0.00           H  
ATOM     41  N   PRO     5      14.642   5.424   0.407  1.00  0.00           N  
ATOM     42  CA  PRO     5      15.651   4.458   0.803  1.00  0.00           C  
ATOM     43  C   PRO     5      16.550   5.078   1.880  1.00  0.00           C  
ATOM     44  O   PRO     5      16.559   6.279   2.114  1.00  0.00           O  
ATOM     45  CB  PRO     5      16.434   4.195  -0.486  1.00  0.00           C  
ATOM     46  CG  PRO     5      16.360   5.548  -1.190  1.00  0.00           C  
ATOM     47  CD  PRO     5      14.940   6.024  -0.884  1.00  0.00           C  
ATOM     48  HA  PRO     5      15.168   3.569   1.217  1.00  0.00           H  
ATOM     49 2HB  PRO     5      15.926   3.431  -1.073  1.00  0.00           H  
ATOM     50 3HB  PRO     5      17.455   3.875  -0.287  1.00  0.00           H  
ATOM     51 2HG  PRO     5      16.547   5.478  -2.258  1.00  0.00           H  
ATOM     52 3HG  PRO     5      17.080   6.234  -0.743  1.00  0.00           H  
ATOM     53 2HD  PRO     5      14.226   5.650  -1.625  1.00  0.00           H  
ATOM     54 3HD  PRO     5      14.877   7.111  -0.838  1.00  0.00           H  
ATOM     55  N   ALA     6      17.316   4.189   2.521  1.00  0.00           N  
ATOM     56  CA  ALA     6      18.382   4.561   3.427  1.00  0.00           C  
ATOM     57  C   ALA     6      19.696   4.049   2.829  1.00  0.00           C  
ATOM     58  O   ALA     6      19.699   3.049   2.106  1.00  0.00           O  
ATOM     59  CB  ALA     6      18.174   3.905   4.793  1.00  0.00           C  
ATOM     60  H   ALA     6      17.346   3.227   2.210  1.00  0.00           H  
ATOM     61  HA  ALA     6      18.371   5.651   3.500  1.00  0.00           H  
ATOM     62 1HB  ALA     6      17.248   4.259   5.235  1.00  0.00           H  
ATOM     63 2HB  ALA     6      18.123   2.825   4.671  1.00  0.00           H  
ATOM     64 3HB  ALA     6      19.004   4.128   5.456  1.00  0.00           H  
ATOM     65  N   PRO     7      20.807   4.724   3.109  1.00  0.00           N  
ATOM     66  CA  PRO     7      22.094   4.190   2.694  1.00  0.00           C  
ATOM     67  C   PRO     7      22.410   2.947   3.537  1.00  0.00           C  
ATOM     68  O   PRO     7      21.819   2.700   4.580  1.00  0.00           O  
ATOM     69  CB  PRO     7      23.074   5.328   2.984  1.00  0.00           C  
ATOM     70  CG  PRO     7      22.452   5.984   4.215  1.00  0.00           C  
ATOM     71  CD  PRO     7      20.953   5.919   3.926  1.00  0.00           C  
ATOM     72  HA  PRO     7      22.052   3.899   1.641  1.00  0.00           H  
ATOM     73 2HB  PRO     7      23.088   6.023   2.146  1.00  0.00           H  
ATOM     74 3HB  PRO     7      24.083   4.962   3.162  1.00  0.00           H  
ATOM     75 2HG  PRO     7      22.796   7.003   4.369  1.00  0.00           H  
ATOM     76 3HG  PRO     7      22.680   5.392   5.101  1.00  0.00           H  
ATOM     77 2HD  PRO     7      20.622   6.790   3.352  1.00  0.00           H  
ATOM     78 3HD  PRO     7      20.365   5.849   4.840  1.00  0.00           H  
ATOM     79  N   ALA     8      23.391   2.188   3.043  1.00  0.00           N  
ATOM     80  CA  ALA     8      23.919   1.022   3.718  1.00  0.00           C  
ATOM     81  C   ALA     8      25.438   1.050   3.550  1.00  0.00           C  
ATOM     82  O   ALA     8      25.940   1.586   2.557  1.00  0.00           O  
ATOM     83  CB  ALA     8      23.380  -0.260   3.074  1.00  0.00           C  
ATOM     84  H   ALA     8      23.890   2.445   2.201  1.00  0.00           H  
ATOM     85  HA  ALA     8      23.620   1.086   4.767  1.00  0.00           H  
ATOM     86 1HB  ALA     8      22.299  -0.292   3.176  1.00  0.00           H  
ATOM     87 2HB  ALA     8      23.640  -0.272   2.018  1.00  0.00           H  
ATOM     88 3HB  ALA     8      23.816  -1.139   3.539  1.00  0.00           H  
ATOM     89  N   PRO     9      26.179   0.492   4.502  1.00  0.00           N  
ATOM     90  CA  PRO     9      27.614   0.362   4.305  1.00  0.00           C  
ATOM     91  C   PRO     9      27.866  -0.656   3.183  1.00  0.00           C  
ATOM     92  O   PRO     9      27.036  -1.501   2.876  1.00  0.00           O  
ATOM     93  CB  PRO     9      28.125  -0.149   5.653  1.00  0.00           C  
ATOM     94  CG  PRO     9      26.951  -0.989   6.150  1.00  0.00           C  
ATOM     95  CD  PRO     9      25.734  -0.174   5.717  1.00  0.00           C  
ATOM     96  HA  PRO     9      28.036   1.326   4.009  1.00  0.00           H  
ATOM     97 2HB  PRO     9      28.304   0.693   6.320  1.00  0.00           H  
ATOM     98 3HB  PRO     9      29.043  -0.723   5.549  1.00  0.00           H  
ATOM     99 2HG  PRO     9      26.975  -1.153   7.224  1.00  0.00           H  
ATOM    100 3HG  PRO     9      26.946  -1.952   5.639  1.00  0.00           H  
ATOM    101 2HD  PRO     9      25.476   0.581   6.467  1.00  0.00           H  
ATOM    102 3HD  PRO     9      24.866  -0.804   5.530  1.00  0.00           H  
ATOM    103  N   ALA    10      29.071  -0.564   2.618  1.00  0.00           N  
ATOM    104  CA  ALA    10      29.515  -1.427   1.544  1.00  0.00           C  
ATOM    105  C   ALA    10      31.042  -1.426   1.575  1.00  0.00           C  
ATOM    106  O   ALA    10      31.649  -0.440   2.002  1.00  0.00           O  
ATOM    107  CB  ALA    10      29.054  -0.880   0.187  1.00  0.00           C  
ATOM    108  H   ALA    10      29.730   0.167   2.862  1.00  0.00           H  
ATOM    109  HA  ALA    10      29.097  -2.422   1.717  1.00  0.00           H  
ATOM    110 1HB  ALA    10      27.968  -0.850   0.162  1.00  0.00           H  
ATOM    111 2HB  ALA    10      29.441   0.128   0.053  1.00  0.00           H  
ATOM    112 3HB  ALA    10      29.422  -1.497  -0.627  1.00  0.00           H  
ATOM    113  N   PRO    11      31.674  -2.508   1.134  1.00  0.00           N  
ATOM    114  CA  PRO    11      33.123  -2.478   0.998  1.00  0.00           C  
ATOM    115  C   PRO    11      33.489  -1.495  -0.122  1.00  0.00           C  
ATOM    116  O   PRO    11      32.704  -1.209  -1.017  1.00  0.00           O  
ATOM    117  CB  PRO    11      33.488  -3.916   0.622  1.00  0.00           C  
ATOM    118  CG  PRO    11      32.262  -4.369  -0.168  1.00  0.00           C  
ATOM    119  CD  PRO    11      31.103  -3.735   0.600  1.00  0.00           C  
ATOM    120  HA  PRO    11      33.576  -2.138   1.932  1.00  0.00           H  
ATOM    121 2HB  PRO    11      33.604  -4.512   1.525  1.00  0.00           H  
ATOM    122 3HB  PRO    11      34.406  -3.962   0.042  1.00  0.00           H  
ATOM    123 2HG  PRO    11      32.174  -5.450  -0.227  1.00  0.00           H  
ATOM    124 3HG  PRO    11      32.302  -3.955  -1.176  1.00  0.00           H  
ATOM    125 2HD  PRO    11      30.784  -4.373   1.430  1.00  0.00           H  
ATOM    126 3HD  PRO    11      30.250  -3.530  -0.045  1.00  0.00           H  
ATOM    127  N   ALA    12      34.737  -1.027  -0.058  1.00  0.00           N  
ATOM    128  CA  ALA    12      35.293  -0.103  -1.025  1.00  0.00           C  
ATOM    129  C   ALA    12      36.807  -0.299  -1.008  1.00  0.00           C  
ATOM    130  O   ALA    12      37.368  -0.675   0.025  1.00  0.00           O  
ATOM    131  CB  ALA    12      34.981   1.345  -0.628  1.00  0.00           C  
ATOM    132  H   ALA    12      35.360  -1.253   0.707  1.00  0.00           H  
ATOM    133  HA  ALA    12      34.855  -0.335  -2.000  1.00  0.00           H  
ATOM    134 1HB  ALA    12      33.904   1.489  -0.611  1.00  0.00           H  
ATOM    135 2HB  ALA    12      35.383   1.543   0.364  1.00  0.00           H  
ATOM    136 3HB  ALA    12      35.433   2.044  -1.324  1.00  0.00           H  
ATOM    137  N   PRO    13      37.477  -0.058  -2.130  1.00  0.00           N  
ATOM    138  CA  PRO    13      38.931  -0.084  -2.110  1.00  0.00           C  
ATOM    139  C   PRO    13      39.433   1.110  -1.286  1.00  0.00           C  
ATOM    140  O   PRO    13      38.751   2.112  -1.116  1.00  0.00           O  
ATOM    141  CB  PRO    13      39.320   0.050  -3.584  1.00  0.00           C  
ATOM    142  CG  PRO    13      38.195   0.919  -4.140  1.00  0.00           C  
ATOM    143  CD  PRO    13      36.958   0.393  -3.412  1.00  0.00           C  
ATOM    144  HA  PRO    13      39.278  -1.010  -1.643  1.00  0.00           H  
ATOM    145 2HB  PRO    13      39.314  -0.933  -4.054  1.00  0.00           H  
ATOM    146 3HB  PRO    13      40.302   0.499  -3.706  1.00  0.00           H  
ATOM    147 2HG  PRO    13      38.098   0.845  -5.219  1.00  0.00           H  
ATOM    148 3HG  PRO    13      38.365   1.960  -3.864  1.00  0.00           H  
ATOM    149 2HD  PRO    13      36.521  -0.459  -3.942  1.00  0.00           H  
ATOM    150 3HD  PRO    13      36.201   1.165  -3.285  1.00  0.00           H  
ATOM    151  N   ALA    14      40.678   0.977  -0.823  1.00  0.00           N  
ATOM    152  CA  ALA    14      41.343   1.989  -0.030  1.00  0.00           C  
ATOM    153  C   ALA    14      42.844   1.746  -0.168  1.00  0.00           C  
ATOM    154  O   ALA    14      43.267   0.606  -0.384  1.00  0.00           O  
ATOM    155  CB  ALA    14      40.962   1.853   1.449  1.00  0.00           C  
ATOM    156  H   ALA    14      41.209   0.121  -0.935  1.00  0.00           H  
ATOM    157  HA  ALA    14      41.044   2.968  -0.413  1.00  0.00           H  
ATOM    158 1HB  ALA    14      39.890   2.002   1.559  1.00  0.00           H  
ATOM    159 2HB  ALA    14      41.220   0.857   1.800  1.00  0.00           H  
ATOM    160 3HB  ALA    14      41.496   2.577   2.057  1.00  0.00           H  
ATOM    161  N   PRO    15      43.656   2.792  -0.052  1.00  0.00           N  
ATOM    162  CA  PRO    15      45.093   2.580  -0.003  1.00  0.00           C  
ATOM    163  C   PRO    15      45.445   1.891   1.323  1.00  0.00           C  
ATOM    164  O   PRO    15      44.677   1.879   2.276  1.00  0.00           O  
ATOM    165  CB  PRO    15      45.675   3.992  -0.076  1.00  0.00           C  
ATOM    166  CG  PRO    15      44.615   4.818   0.650  1.00  0.00           C  
ATOM    167  CD  PRO    15      43.304   4.183   0.186  1.00  0.00           C  
ATOM    168  HA  PRO    15      45.400   1.931  -0.828  1.00  0.00           H  
ATOM    169 2HB  PRO    15      45.755   4.302  -1.117  1.00  0.00           H  
ATOM    170 3HB  PRO    15      46.655   4.054   0.392  1.00  0.00           H  
ATOM    171 2HG  PRO    15      44.666   5.876   0.409  1.00  0.00           H  
ATOM    172 3HG  PRO    15      44.723   4.689   1.727  1.00  0.00           H  
ATOM    173 2HD  PRO    15      42.959   4.631  -0.752  1.00  0.00           H  
ATOM    174 3HD  PRO    15      42.520   4.274   0.936  1.00  0.00           H  
ATOM    175  N   ALA    16      46.664   1.347   1.348  1.00  0.00           N  
ATOM    176  CA  ALA    16      47.225   0.684   2.505  1.00  0.00           C  
ATOM    177  C   ALA    16      48.736   0.904   2.452  1.00  0.00           C  
ATOM    178  O   ALA    16      49.296   1.080   1.367  1.00  0.00           O  
ATOM    179  CB  ALA    16      46.942  -0.821   2.449  1.00  0.00           C  
ATOM    180  H   ALA    16      47.282   1.377   0.545  1.00  0.00           H  
ATOM    181  HA  ALA    16      46.773   1.128   3.396  1.00  0.00           H  
ATOM    182 1HB  ALA    16      45.867  -0.986   2.450  1.00  0.00           H  
ATOM    183 2HB  ALA    16      47.366  -1.236   1.537  1.00  0.00           H  
ATOM    184 3HB  ALA    16      47.390  -1.334   3.295  1.00  0.00           H  
ATOM    185  N   PRO    17      49.405   0.907   3.602  1.00  0.00           N  
ATOM    186  CA  PRO    17      50.857   0.949   3.584  1.00  0.00           C  
ATOM    187  C   PRO    17      51.390  -0.390   3.053  1.00  0.00           C  
ATOM    188  O   PRO    17      50.686  -1.387   2.972  1.00  0.00           O  
ATOM    189  CB  PRO    17      51.237   1.156   5.051  1.00  0.00           C  
ATOM    190  CG  PRO    17      50.123   0.408   5.782  1.00  0.00           C  
ATOM    191  CD  PRO    17      48.883   0.732   4.949  1.00  0.00           C  
ATOM    192  HA  PRO    17      51.196   1.748   2.920  1.00  0.00           H  
ATOM    193 2HB  PRO    17      51.207   2.217   5.293  1.00  0.00           H  
ATOM    194 3HB  PRO    17      52.228   0.766   5.276  1.00  0.00           H  
ATOM    195 2HG  PRO    17      50.015   0.719   6.817  1.00  0.00           H  
ATOM    196 3HG  PRO    17      50.318  -0.664   5.748  1.00  0.00           H  
ATOM    197 2HD  PRO    17      48.420   1.667   5.279  1.00  0.00           H  
ATOM    198 3HD  PRO    17      48.145  -0.067   4.990  1.00  0.00           H  
ATOM    199  N   ALA    18      52.678  -0.356   2.700  1.00  0.00           N  
ATOM    200  CA  ALA    18      53.433  -1.533   2.326  1.00  0.00           C  
ATOM    201  C   ALA    18      54.609  -1.660   3.298  1.00  0.00           C  
ATOM    202  O   ALA    18      55.078  -0.655   3.838  1.00  0.00           O  
ATOM    203  CB  ALA    18      53.982  -1.378   0.905  1.00  0.00           C  
ATOM    204  H   ALA    18      53.241   0.463   2.890  1.00  0.00           H  
ATOM    205  HA  ALA    18      52.754  -2.385   2.401  1.00  0.00           H  
ATOM    206 1HB  ALA    18      53.160  -1.287   0.201  1.00  0.00           H  
ATOM    207 2HB  ALA    18      54.601  -0.486   0.852  1.00  0.00           H  
ATOM    208 3HB  ALA    18      54.599  -2.230   0.636  1.00  0.00           H  
ATOM    209  N   PRO    19      55.084  -2.880   3.538  1.00  0.00           N  
ATOM    210  CA  PRO    19      56.295  -3.030   4.327  1.00  0.00           C  
ATOM    211  C   PRO    19      57.487  -2.477   3.539  1.00  0.00           C  
ATOM    212  O   PRO    19      57.455  -2.321   2.326  1.00  0.00           O  
ATOM    213  CB  PRO    19      56.443  -4.544   4.509  1.00  0.00           C  
ATOM    214  CG  PRO    19      55.807  -5.091   3.232  1.00  0.00           C  
ATOM    215  CD  PRO    19      54.629  -4.148   2.991  1.00  0.00           C  
ATOM    216  HA  PRO    19      56.199  -2.477   5.265  1.00  0.00           H  
ATOM    217 2HB  PRO    19      55.890  -4.870   5.388  1.00  0.00           H  
ATOM    218 3HB  PRO    19      57.487  -4.839   4.602  1.00  0.00           H  
ATOM    219 2HG  PRO    19      55.493  -6.126   3.329  1.00  0.00           H  
ATOM    220 3HG  PRO    19      56.520  -5.007   2.412  1.00  0.00           H  
ATOM    221 2HD  PRO    19      53.740  -4.477   3.539  1.00  0.00           H  
ATOM    222 3HD  PRO    19      54.386  -4.063   1.934  1.00  0.00           H  
ATOM    223  N   ALA    20      58.559  -2.187   4.291  1.00  0.00           N  
ATOM    224  CA  ALA    20      59.848  -1.984   3.655  1.00  0.00           C  
ATOM    225  C   ALA    20      60.254  -3.306   2.988  1.00  0.00           C  
ATOM    226  O   ALA    20      59.859  -4.381   3.446  1.00  0.00           O  
ATOM    227  CB  ALA    20      60.887  -1.584   4.695  1.00  0.00           C  
ATOM    228  H   ALA    20      58.575  -2.490   5.254  1.00  0.00           H  
ATOM    229  HA  ALA    20      59.716  -1.211   2.892  1.00  0.00           H  
ATOM    230 1HB  ALA    20      60.593  -0.658   5.179  1.00  0.00           H  
ATOM    231 2HB  ALA    20      60.979  -2.372   5.440  1.00  0.00           H  
ATOM    232 3HB  ALA    20      61.859  -1.454   4.229  1.00  0.00           H  
ATOM    233  N   PRO    21      61.021  -3.238   1.905  1.00  0.00           N  
ATOM    234  CA  PRO    21      61.525  -4.462   1.304  1.00  0.00           C  
ATOM    235  C   PRO    21      62.594  -5.065   2.232  1.00  0.00           C  
ATOM    236  O   PRO    21      63.110  -4.416   3.133  1.00  0.00           O  
ATOM    237  CB  PRO    21      62.120  -3.999  -0.028  1.00  0.00           C  
ATOM    238  CG  PRO    21      62.614  -2.594   0.307  1.00  0.00           C  
ATOM    239  CD  PRO    21      61.522  -2.052   1.229  1.00  0.00           C  
ATOM    240  HA  PRO    21      60.705  -5.178   1.197  1.00  0.00           H  
ATOM    241 2HB  PRO    21      61.336  -3.958  -0.783  1.00  0.00           H  
ATOM    242 3HB  PRO    21      62.918  -4.652  -0.372  1.00  0.00           H  
ATOM    243 2HG  PRO    21      62.750  -1.973  -0.574  1.00  0.00           H  
ATOM    244 3HG  PRO    21      63.555  -2.655   0.853  1.00  0.00           H  
ATOM    245 2HD  PRO    21      60.708  -1.596   0.657  1.00  0.00           H  
ATOM    246 3HD  PRO    21      61.915  -1.326   1.940  1.00  0.00           H  
ATOM    247  N   NME    22      62.919  -6.326   1.937  1.00  0.00           N  
ATOM    248  CH3 NME    22      63.909  -7.085   2.669  1.00  0.00           C  
ATOM    249  H   NME    22      62.425  -6.806   1.201  1.00  0.00           H  
ATOM    250 1HH3 NME    22      64.700  -7.415   1.996  1.00  0.00           H  
ATOM    251 2HH3 NME    22      64.329  -6.435   3.434  1.00  0.00           H  
ATOM    252 3HH3 NME    22      63.450  -7.951   3.144  1.00  0.00           H  
END
