# Supplementary material for: Unraveling the Tether: Exploring Representative Protein Linkers and Their Structural and Thermodynamical Properties
Source: J Phys Chem B. 2025 Apr 6;129(15):3720–30. doi: 10.1021/acs.jpcb.4c04194 (PMC12010332; doi:10.1021/acs.jpcb.4c04194)
Supplement: Supplementary file 3 — jp4c04194_si_003.zip [file jp4c04194_si_003.zip › ap15_opt.pdb]

ATOM      1  C   ACE     1       4.637   5.069  -0.432  1.00  0.00           C  
ATOM      2  O   ACE     1       4.790   6.012   0.341  1.00  0.00           O  
ATOM      3  CH3 ACE     1       3.733   5.125  -1.637  1.00  0.00           C  
ATOM      4 1HH3 ACE     1       3.126   6.024  -1.591  1.00  0.00           H  
ATOM      5 2HH3 ACE     1       4.349   5.157  -2.533  1.00  0.00           H  
ATOM      6 3HH3 ACE     1       3.096   4.246  -1.674  1.00  0.00           H  
ATOM      7  N   ALA     2       5.237   3.879  -0.233  1.00  0.00           N  
ATOM      8  CA  ALA     2       6.289   3.757   0.759  1.00  0.00           C  
ATOM      9  C   ALA     2       7.479   4.619   0.319  1.00  0.00           C  
ATOM     10  O   ALA     2       7.726   4.780  -0.879  1.00  0.00           O  
ATOM     11  CB  ALA     2       6.728   2.304   0.885  1.00  0.00           C  
ATOM     12  H   ALA     2       5.258   3.218  -0.996  1.00  0.00           H  
ATOM     13  HA  ALA     2       5.887   4.144   1.700  1.00  0.00           H  
ATOM     14 1HB  ALA     2       5.890   1.683   1.188  1.00  0.00           H  
ATOM     15 2HB  ALA     2       7.114   1.956  -0.071  1.00  0.00           H  
ATOM     16 3HB  ALA     2       7.526   2.215   1.617  1.00  0.00           H  
ATOM     17  N   PRO     3       8.214   5.185   1.273  1.00  0.00           N  
ATOM     18  CA  PRO     3       9.400   5.941   0.909  1.00  0.00           C  
ATOM     19  C   PRO     3      10.481   4.985   0.397  1.00  0.00           C  
ATOM     20  O   PRO     3      10.474   3.788   0.651  1.00  0.00           O  
ATOM     21  CB  PRO     3       9.855   6.590   2.221  1.00  0.00           C  
ATOM     22  CG  PRO     3       9.381   5.584   3.267  1.00  0.00           C  
ATOM     23  CD  PRO     3       8.041   5.103   2.714  1.00  0.00           C  
ATOM     24  HA  PRO     3       9.153   6.658   0.122  1.00  0.00           H  
ATOM     25 2HB  PRO     3       9.355   7.549   2.352  1.00  0.00           H  
ATOM     26 3HB  PRO     3      10.934   6.732   2.247  1.00  0.00           H  
ATOM     27 2HG  PRO     3       9.286   6.021   4.257  1.00  0.00           H  
ATOM     28 3HG  PRO     3      10.083   4.751   3.308  1.00  0.00           H  
ATOM     29 2HD  PRO     3       7.225   5.768   3.015  1.00  0.00           H  
ATOM     30 3HD  PRO     3       7.815   4.085   3.029  1.00  0.00           H  
ATOM     31  N   ALA     4      11.433   5.575  -0.343  1.00  0.00           N  
ATOM     32  CA  ALA     4      12.681   4.878  -0.597  1.00  0.00           C  
ATOM     33  C   ALA     4      13.406   4.713   0.746  1.00  0.00           C  
ATOM     34  O   ALA     4      13.251   5.546   1.642  1.00  0.00           O  
ATOM     35  CB  ALA     4      13.547   5.685  -1.556  1.00  0.00           C  
ATOM     36  H   ALA     4      11.466   6.583  -0.377  1.00  0.00           H  
ATOM     37  HA  ALA     4      12.426   3.896  -1.004  1.00  0.00           H  
ATOM     38 1HB  ALA     4      13.032   5.818  -2.503  1.00  0.00           H  
ATOM     39 2HB  ALA     4      13.764   6.658  -1.120  1.00  0.00           H  
ATOM     40 3HB  ALA     4      14.492   5.179  -1.728  1.00  0.00           H  
ATOM     41  N   PRO     5      14.180   3.643   0.902  1.00  0.00           N  
ATOM     42  CA  PRO     5      14.963   3.494   2.117  1.00  0.00           C  
ATOM     43  C   PRO     5      16.110   4.508   2.114  1.00  0.00           C  
ATOM     44  O   PRO     5      16.512   5.042   1.088  1.00  0.00           O  
ATOM     45  CB  PRO     5      15.525   2.072   2.032  1.00  0.00           C  
ATOM     46  CG  PRO     5      15.659   1.862   0.526  1.00  0.00           C  
ATOM     47  CD  PRO     5      14.429   2.568  -0.043  1.00  0.00           C  
ATOM     48  HA  PRO     5      14.328   3.671   2.989  1.00  0.00           H  
ATOM     49 2HB  PRO     5      14.814   1.366   2.459  1.00  0.00           H  
ATOM     50 3HB  PRO     5      16.481   1.983   2.546  1.00  0.00           H  
ATOM     51 2HG  PRO     5      15.696   0.812   0.249  1.00  0.00           H  
ATOM     52 3HG  PRO     5      16.564   2.357   0.172  1.00  0.00           H  
ATOM     53 2HD  PRO     5      13.561   1.900  -0.062  1.00  0.00           H  
ATOM     54 3HD  PRO     5      14.611   2.953  -1.045  1.00  0.00           H  
ATOM     55  N   ALA     6      16.635   4.752   3.325  1.00  0.00           N  
ATOM     56  CA  ALA     6      17.931   5.396   3.433  1.00  0.00           C  
ATOM     57  C   ALA     6      18.987   4.417   2.901  1.00  0.00           C  
ATOM     58  O   ALA     6      18.805   3.200   2.989  1.00  0.00           O  
ATOM     59  CB  ALA     6      18.230   5.735   4.888  1.00  0.00           C  
ATOM     60  H   ALA     6      16.366   4.159   4.097  1.00  0.00           H  
ATOM     61  HA  ALA     6      17.901   6.289   2.804  1.00  0.00           H  
ATOM     62 1HB  ALA     6      17.481   6.420   5.273  1.00  0.00           H  
ATOM     63 2HB  ALA     6      18.228   4.823   5.482  1.00  0.00           H  
ATOM     64 3HB  ALA     6      19.213   6.186   4.977  1.00  0.00           H  
ATOM     65  N   PRO     7      20.075   4.931   2.336  1.00  0.00           N  
ATOM     66  CA  PRO     7      21.159   4.056   1.926  1.00  0.00           C  
ATOM     67  C   PRO     7      21.905   3.567   3.174  1.00  0.00           C  
ATOM     68  O   PRO     7      21.756   4.089   4.271  1.00  0.00           O  
ATOM     69  CB  PRO     7      22.048   4.955   1.064  1.00  0.00           C  
ATOM     70  CG  PRO     7      21.876   6.316   1.734  1.00  0.00           C  
ATOM     71  CD  PRO     7      20.396   6.333   2.118  1.00  0.00           C  
ATOM     72  HA  PRO     7      20.754   3.191   1.394  1.00  0.00           H  
ATOM     73 2HB  PRO     7      21.665   4.979   0.045  1.00  0.00           H  
ATOM     74 3HB  PRO     7      23.082   4.616   1.050  1.00  0.00           H  
ATOM     75 2HG  PRO     7      22.139   7.144   1.081  1.00  0.00           H  
ATOM     76 3HG  PRO     7      22.488   6.362   2.635  1.00  0.00           H  
ATOM     77 2HD  PRO     7      19.777   6.717   1.300  1.00  0.00           H  
ATOM     78 3HD  PRO     7      20.216   6.925   3.014  1.00  0.00           H  
ATOM     79  N   ALA     8      22.730   2.541   2.947  1.00  0.00           N  
ATOM     80  CA  ALA     8      23.659   2.028   3.932  1.00  0.00           C  
ATOM     81  C   ALA     8      25.050   2.031   3.295  1.00  0.00           C  
ATOM     82  O   ALA     8      25.172   1.896   2.075  1.00  0.00           O  
ATOM     83  CB  ALA     8      23.297   0.590   4.314  1.00  0.00           C  
ATOM     84  H   ALA     8      22.885   2.200   2.007  1.00  0.00           H  
ATOM     85  HA  ALA     8      23.606   2.692   4.799  1.00  0.00           H  
ATOM     86 1HB  ALA     8      22.309   0.568   4.765  1.00  0.00           H  
ATOM     87 2HB  ALA     8      23.298  -0.032   3.422  1.00  0.00           H  
ATOM     88 3HB  ALA     8      24.025   0.183   5.009  1.00  0.00           H  
ATOM     89  N   PRO     9      26.097   2.194   4.099  1.00  0.00           N  
ATOM     90  CA  PRO     9      27.442   2.055   3.565  1.00  0.00           C  
ATOM     91  C   PRO     9      27.707   0.572   3.267  1.00  0.00           C  
ATOM     92  O   PRO     9      27.012  -0.321   3.732  1.00  0.00           O  
ATOM     93  CB  PRO     9      28.337   2.561   4.698  1.00  0.00           C  
ATOM     94  CG  PRO     9      27.558   2.135   5.940  1.00  0.00           C  
ATOM     95  CD  PRO     9      26.102   2.380   5.542  1.00  0.00           C  
ATOM     96  HA  PRO     9      27.533   2.624   2.637  1.00  0.00           H  
ATOM     97 2HB  PRO     9      28.413   3.647   4.647  1.00  0.00           H  
ATOM     98 3HB  PRO     9      29.335   2.130   4.653  1.00  0.00           H  
ATOM     99 2HG  PRO     9      27.840   2.694   6.827  1.00  0.00           H  
ATOM    100 3HG  PRO     9      27.712   1.071   6.123  1.00  0.00           H  
ATOM    101 2HD  PRO     9      25.796   3.405   5.773  1.00  0.00           H  
ATOM    102 3HD  PRO     9      25.424   1.685   6.034  1.00  0.00           H  
ATOM    103  N   ALA    10      28.771   0.354   2.491  1.00  0.00           N  
ATOM    104  CA  ALA    10      29.278  -0.966   2.181  1.00  0.00           C  
ATOM    105  C   ALA    10      30.803  -0.888   2.237  1.00  0.00           C  
ATOM    106  O   ALA    10      31.377   0.169   1.960  1.00  0.00           O  
ATOM    107  CB  ALA    10      28.863  -1.387   0.768  1.00  0.00           C  
ATOM    108  H   ALA    10      29.349   1.114   2.152  1.00  0.00           H  
ATOM    109  HA  ALA    10      28.872  -1.655   2.926  1.00  0.00           H  
ATOM    110 1HB  ALA    10      27.779  -1.446   0.709  1.00  0.00           H  
ATOM    111 2HB  ALA    10      29.221  -0.652   0.051  1.00  0.00           H  
ATOM    112 3HB  ALA    10      29.295  -2.350   0.510  1.00  0.00           H  
ATOM    113  N   PRO    11      31.468  -1.981   2.597  1.00  0.00           N  
ATOM    114  CA  PRO    11      32.920  -1.994   2.519  1.00  0.00           C  
ATOM    115  C   PRO    11      33.334  -1.996   1.042  1.00  0.00           C  
ATOM    116  O   PRO    11      32.582  -2.383   0.157  1.00  0.00           O  
ATOM    117  CB  PRO    11      33.309  -3.305   3.207  1.00  0.00           C  
ATOM    118  CG  PRO    11      32.137  -4.218   2.853  1.00  0.00           C  
ATOM    119  CD  PRO    11      30.929  -3.287   2.948  1.00  0.00           C  
ATOM    120  HA  PRO    11      33.325  -1.102   3.003  1.00  0.00           H  
ATOM    121 2HB  PRO    11      33.365  -3.151   4.284  1.00  0.00           H  
ATOM    122 3HB  PRO    11      34.264  -3.683   2.850  1.00  0.00           H  
ATOM    123 2HG  PRO    11      32.051  -5.071   3.520  1.00  0.00           H  
ATOM    124 3HG  PRO    11      32.245  -4.572   1.828  1.00  0.00           H  
ATOM    125 2HD  PRO    11      30.536  -3.251   3.969  1.00  0.00           H  
ATOM    126 3HD  PRO    11      30.133  -3.583   2.267  1.00  0.00           H  
ATOM    127  N   ALA    12      34.587  -1.594   0.821  1.00  0.00           N  
ATOM    128  CA  ALA    12      35.193  -1.560  -0.494  1.00  0.00           C  
ATOM    129  C   ALA    12      36.703  -1.660  -0.289  1.00  0.00           C  
ATOM    130  O   ALA    12      37.215  -1.214   0.742  1.00  0.00           O  
ATOM    131  CB  ALA    12      34.883  -0.235  -1.202  1.00  0.00           C  
ATOM    132  H   ALA    12      35.181  -1.241   1.562  1.00  0.00           H  
ATOM    133  HA  ALA    12      34.795  -2.401  -1.068  1.00  0.00           H  
ATOM    134 1HB  ALA    12      33.808  -0.140  -1.333  1.00  0.00           H  
ATOM    135 2HB  ALA    12      35.243   0.593  -0.596  1.00  0.00           H  
ATOM    136 3HB  ALA    12      35.375  -0.189  -2.169  1.00  0.00           H  
ATOM    137  N   PRO    13      37.423  -2.239  -1.243  1.00  0.00           N  
ATOM    138  CA  PRO    13      38.875  -2.216  -1.154  1.00  0.00           C  
ATOM    139  C   PRO    13      39.359  -0.777  -1.378  1.00  0.00           C  
ATOM    140  O   PRO    13      38.689   0.044  -1.992  1.00  0.00           O  
ATOM    141  CB  PRO    13      39.324  -3.136  -2.291  1.00  0.00           C  
ATOM    142  CG  PRO    13      38.237  -2.912  -3.340  1.00  0.00           C  
ATOM    143  CD  PRO    13      36.963  -2.804  -2.502  1.00  0.00           C  
ATOM    144  HA  PRO    13      39.190  -2.550  -0.163  1.00  0.00           H  
ATOM    145 2HB  PRO    13      39.321  -4.170  -1.948  1.00  0.00           H  
ATOM    146 3HB  PRO    13      40.318  -2.882  -2.651  1.00  0.00           H  
ATOM    147 2HG  PRO    13      38.182  -3.716  -4.069  1.00  0.00           H  
ATOM    148 3HG  PRO    13      38.415  -1.969  -3.857  1.00  0.00           H  
ATOM    149 2HD  PRO    13      36.529  -3.792  -2.316  1.00  0.00           H  
ATOM    150 3HD  PRO    13      36.218  -2.167  -2.975  1.00  0.00           H  
ATOM    151  N   ALA    14      40.578  -0.522  -0.898  1.00  0.00           N  
ATOM    152  CA  ALA    14      41.233   0.761  -1.036  1.00  0.00           C  
ATOM    153  C   ALA    14      42.735   0.508  -0.928  1.00  0.00           C  
ATOM    154  O   ALA    14      43.154  -0.431  -0.246  1.00  0.00           O  
ATOM    155  CB  ALA    14      40.818   1.709   0.096  1.00  0.00           C  
ATOM    156  H   ALA    14      41.099  -1.199  -0.353  1.00  0.00           H  
ATOM    157  HA  ALA    14      40.950   1.179  -2.005  1.00  0.00           H  
ATOM    158 1HB  ALA    14      39.746   1.883   0.045  1.00  0.00           H  
ATOM    159 2HB  ALA    14      41.061   1.258   1.055  1.00  0.00           H  
ATOM    160 3HB  ALA    14      41.345   2.656   0.021  1.00  0.00           H  
ATOM    161  N   PRO    15      43.551   1.322  -1.590  1.00  0.00           N  
ATOM    162  CA  PRO    15      44.987   1.213  -1.387  1.00  0.00           C  
ATOM    163  C   PRO    15      45.324   1.708   0.025  1.00  0.00           C  
ATOM    164  O   PRO    15      44.588   2.472   0.637  1.00  0.00           O  
ATOM    165  CB  PRO    15      45.577   2.139  -2.453  1.00  0.00           C  
ATOM    166  CG  PRO    15      44.516   3.233  -2.555  1.00  0.00           C  
ATOM    167  CD  PRO    15      43.204   2.459  -2.428  1.00  0.00           C  
ATOM    168  HA  PRO    15      45.297   0.170  -1.485  1.00  0.00           H  
ATOM    169 2HB  PRO    15      45.666   1.602  -3.396  1.00  0.00           H  
ATOM    170 3HB  PRO    15      46.553   2.521  -2.165  1.00  0.00           H  
ATOM    171 2HG  PRO    15      44.575   3.792  -3.484  1.00  0.00           H  
ATOM    172 3HG  PRO    15      44.617   3.920  -1.715  1.00  0.00           H  
ATOM    173 2HD  PRO    15      42.864   2.096  -3.403  1.00  0.00           H  
ATOM    174 3HD  PRO    15      42.419   3.062  -1.975  1.00  0.00           H  
ATOM    175  N   ALA    16      46.497   1.281   0.495  1.00  0.00           N  
ATOM    176  CA  ALA    16      47.026   1.671   1.785  1.00  0.00           C  
ATOM    177  C   ALA    16      48.544   1.526   1.706  1.00  0.00           C  
ATOM    178  O   ALA    16      49.044   0.668   0.972  1.00  0.00           O  
ATOM    179  CB  ALA    16      46.508   0.745   2.891  1.00  0.00           C  
ATOM    180  H   ALA    16      47.072   0.616  -0.007  1.00  0.00           H  
ATOM    181  HA  ALA    16      46.717   2.702   1.976  1.00  0.00           H  
ATOM    182 1HB  ALA    16      45.426   0.829   2.954  1.00  0.00           H  
ATOM    183 2HB  ALA    16      46.772  -0.283   2.657  1.00  0.00           H  
ATOM    184 3HB  ALA    16      46.950   1.002   3.849  1.00  0.00           H  
ATOM    185  N   PRO    17      49.286   2.347   2.442  1.00  0.00           N  
ATOM    186  CA  PRO    17      50.724   2.140   2.512  1.00  0.00           C  
ATOM    187  C   PRO    17      50.997   0.861   3.315  1.00  0.00           C  
ATOM    188  O   PRO    17      50.212   0.448   4.158  1.00  0.00           O  
ATOM    189  CB  PRO    17      51.234   3.379   3.252  1.00  0.00           C  
ATOM    190  CG  PRO    17      50.076   3.694   4.196  1.00  0.00           C  
ATOM    191  CD  PRO    17      48.841   3.397   3.345  1.00  0.00           C  
ATOM    192  HA  PRO    17      51.131   2.027   1.504  1.00  0.00           H  
ATOM    193 2HB  PRO    17      51.383   4.192   2.542  1.00  0.00           H  
ATOM    194 3HB  PRO    17      52.166   3.185   3.775  1.00  0.00           H  
ATOM    195 2HG  PRO    17      50.091   4.719   4.554  1.00  0.00           H  
ATOM    196 3HG  PRO    17      50.103   3.014   5.048  1.00  0.00           H  
ATOM    197 2HD  PRO    17      48.546   4.273   2.759  1.00  0.00           H  
ATOM    198 3HD  PRO    17      47.999   3.069   3.952  1.00  0.00           H  
ATOM    199  N   ALA    18      52.172   0.283   3.056  1.00  0.00           N  
ATOM    200  CA  ALA    18      52.624  -0.923   3.717  1.00  0.00           C  
ATOM    201  C   ALA    18      54.137  -0.992   3.530  1.00  0.00           C  
ATOM    202  O   ALA    18      54.657  -0.496   2.526  1.00  0.00           O  
ATOM    203  CB  ALA    18      52.000  -2.167   3.072  1.00  0.00           C  
ATOM    204  H   ALA    18      52.777   0.596   2.306  1.00  0.00           H  
ATOM    205  HA  ALA    18      52.337  -0.859   4.770  1.00  0.00           H  
ATOM    206 1HB  ALA    18      50.921  -2.136   3.198  1.00  0.00           H  
ATOM    207 2HB  ALA    18      52.234  -2.179   2.010  1.00  0.00           H  
ATOM    208 3HB  ALA    18      52.396  -3.074   3.518  1.00  0.00           H  
ATOM    209  N   PRO    19      54.852  -1.596   4.474  1.00  0.00           N  
ATOM    210  CA  PRO    19      56.269  -1.837   4.255  1.00  0.00           C  
ATOM    211  C   PRO    19      56.422  -2.940   3.199  1.00  0.00           C  
ATOM    212  O   PRO    19      55.516  -3.721   2.941  1.00  0.00           O  
ATOM    213  CB  PRO    19      56.772  -2.303   5.622  1.00  0.00           C  
ATOM    214  CG  PRO    19      55.563  -3.056   6.173  1.00  0.00           C  
ATOM    215  CD  PRO    19      54.380  -2.207   5.707  1.00  0.00           C  
ATOM    216  HA  PRO    19      56.749  -0.924   3.892  1.00  0.00           H  
ATOM    217 2HB  PRO    19      57.000  -1.437   6.243  1.00  0.00           H  
ATOM    218 3HB  PRO    19      57.659  -2.927   5.539  1.00  0.00           H  
ATOM    219 2HG  PRO    19      55.590  -3.163   7.254  1.00  0.00           H  
ATOM    220 3HG  PRO    19      55.507  -4.043   5.716  1.00  0.00           H  
ATOM    221 2HD  PRO    19      54.149  -1.420   6.432  1.00  0.00           H  
ATOM    222 3HD  PRO    19      53.490  -2.810   5.536  1.00  0.00           H  
ATOM    223  N   ALA    20      57.630  -2.998   2.633  1.00  0.00           N  
ATOM    224  CA  ALA    20      57.998  -3.995   1.650  1.00  0.00           C  
ATOM    225  C   ALA    20      59.514  -4.159   1.728  1.00  0.00           C  
ATOM    226  O   ALA    20      60.220  -3.205   2.068  1.00  0.00           O  
ATOM    227  CB  ALA    20      57.632  -3.527   0.237  1.00  0.00           C  
ATOM    228  H   ALA    20      58.355  -2.320   2.833  1.00  0.00           H  
ATOM    229  HA  ALA    20      57.467  -4.919   1.895  1.00  0.00           H  
ATOM    230 1HB  ALA    20      56.555  -3.393   0.169  1.00  0.00           H  
ATOM    231 2HB  ALA    20      58.123  -2.579   0.030  1.00  0.00           H  
ATOM    232 3HB  ALA    20      57.958  -4.249  -0.506  1.00  0.00           H  
ATOM    233  N   PRO    21      60.027  -5.347   1.426  1.00  0.00           N  
ATOM    234  CA  PRO    21      61.471  -5.498   1.331  1.00  0.00           C  
ATOM    235  C   PRO    21      61.961  -4.744   0.087  1.00  0.00           C  
ATOM    236  O   PRO    21      61.219  -4.497  -0.854  1.00  0.00           O  
ATOM    237  CB  PRO    21      61.670  -7.007   1.184  1.00  0.00           C  
ATOM    238  CG  PRO    21      60.424  -7.425   0.406  1.00  0.00           C  
ATOM    239  CD  PRO    21      59.325  -6.553   1.014  1.00  0.00           C  
ATOM    240  HA  PRO    21      61.947  -5.072   2.218  1.00  0.00           H  
ATOM    241 2HB  PRO    21      61.682  -7.472   2.169  1.00  0.00           H  
ATOM    242 3HB  PRO    21      62.594  -7.247   0.664  1.00  0.00           H  
ATOM    243 2HG  PRO    21      60.205  -8.485   0.499  1.00  0.00           H  
ATOM    244 3HG  PRO    21      60.548  -7.174  -0.647  1.00  0.00           H  
ATOM    245 2HD  PRO    21      58.884  -7.030   1.894  1.00  0.00           H  
ATOM    246 3HD  PRO    21      58.540  -6.328   0.294  1.00  0.00           H  
ATOM    247  N   ALA    22      63.259  -4.435   0.104  1.00  0.00           N  
ATOM    248  CA  ALA    22      63.923  -3.740  -0.979  1.00  0.00           C  
ATOM    249  C   ALA    22      65.412  -4.058  -0.868  1.00  0.00           C  
ATOM    250  O   ALA    22      65.910  -4.299   0.235  1.00  0.00           O  
ATOM    251  CB  ALA    22      63.739  -2.224  -0.844  1.00  0.00           C  
ATOM    252  H   ALA    22      63.846  -4.602   0.913  1.00  0.00           H  
ATOM    253  HA  ALA    22      63.491  -4.094  -1.919  1.00  0.00           H  
ATOM    254 1HB  ALA    22      62.682  -1.981  -0.911  1.00  0.00           H  
ATOM    255 2HB  ALA    22      64.119  -1.897   0.121  1.00  0.00           H  
ATOM    256 3HB  ALA    22      64.285  -1.696  -1.621  1.00  0.00           H  
ATOM    257  N   PRO    23      66.128  -4.067  -1.988  1.00  0.00           N  
ATOM    258  CA  PRO    23      67.574  -4.188  -1.914  1.00  0.00           C  
ATOM    259  C   PRO    23      68.151  -2.882  -1.350  1.00  0.00           C  
ATOM    260  O   PRO    23      67.502  -1.845  -1.318  1.00  0.00           O  
ATOM    261  CB  PRO    23      67.997  -4.400  -3.369  1.00  0.00           C  
ATOM    262  CG  PRO    23      66.964  -3.571  -4.128  1.00  0.00           C  
ATOM    263  CD  PRO    23      65.673  -3.821  -3.348  1.00  0.00           C  
ATOM    264  HA  PRO    23      67.844  -5.012  -1.248  1.00  0.00           H  
ATOM    265 2HB  PRO    23      67.907  -5.455  -3.626  1.00  0.00           H  
ATOM    266 3HB  PRO    23      69.018  -4.074  -3.549  1.00  0.00           H  
ATOM    267 2HG  PRO    23      66.874  -3.861  -5.171  1.00  0.00           H  
ATOM    268 3HG  PRO    23      67.227  -2.515  -4.072  1.00  0.00           H  
ATOM    269 2HD  PRO    23      65.153  -4.710  -3.719  1.00  0.00           H  
ATOM    270 3HD  PRO    23      64.999  -2.966  -3.393  1.00  0.00           H  
ATOM    271  N   ALA    24      69.416  -2.976  -0.936  1.00  0.00           N  
ATOM    272  CA  ALA    24      70.184  -1.850  -0.449  1.00  0.00           C  
ATOM    273  C   ALA    24      71.623  -2.049  -0.923  1.00  0.00           C  
ATOM    274  O   ALA    24      72.062  -3.188  -1.098  1.00  0.00           O  
ATOM    275  CB  ALA    24      70.174  -1.812   1.083  1.00  0.00           C  
ATOM    276  H   ALA    24      69.935  -3.843  -0.992  1.00  0.00           H  
ATOM    277  HA  ALA    24      69.734  -0.942  -0.860  1.00  0.00           H  
ATOM    278 1HB  ALA    24      69.154  -1.690   1.436  1.00  0.00           H  
ATOM    279 2HB  ALA    24      70.578  -2.744   1.471  1.00  0.00           H  
ATOM    280 3HB  ALA    24      70.788  -0.997   1.453  1.00  0.00           H  
ATOM    281  N   PRO    25      72.359  -0.963  -1.140  1.00  0.00           N  
ATOM    282  CA  PRO    25      73.777  -1.104  -1.427  1.00  0.00           C  
ATOM    283  C   PRO    25      74.498  -1.556  -0.149  1.00  0.00           C  
ATOM    284  O   PRO    25      73.976  -1.482   0.955  1.00  0.00           O  
ATOM    285  CB  PRO    25      74.207   0.304  -1.843  1.00  0.00           C  
ATOM    286  CG  PRO    25      73.301   1.184  -0.983  1.00  0.00           C  
ATOM    287  CD  PRO    25      71.971   0.431  -0.993  1.00  0.00           C  
ATOM    288  HA  PRO    25      73.925  -1.861  -2.202  1.00  0.00           H  
ATOM    289 2HB  PRO    25      73.995   0.455  -2.900  1.00  0.00           H  
ATOM    290 3HB  PRO    25      75.264   0.479  -1.661  1.00  0.00           H  
ATOM    291 2HG  PRO    25      73.203   2.194  -1.371  1.00  0.00           H  
ATOM    292 3HG  PRO    25      73.690   1.228   0.034  1.00  0.00           H  
ATOM    293 2HD  PRO    25      71.357   0.725  -1.850  1.00  0.00           H  
ATOM    294 3HD  PRO    25      71.406   0.592  -0.075  1.00  0.00           H  
ATOM    295  N   ALA    26      75.738  -2.006  -0.354  1.00  0.00           N  
ATOM    296  CA  ALA    26      76.639  -2.385   0.714  1.00  0.00           C  
ATOM    297  C   ALA    26      78.022  -1.846   0.350  1.00  0.00           C  
ATOM    298  O   ALA    26      78.335  -1.700  -0.834  1.00  0.00           O  
ATOM    299  CB  ALA    26      76.721  -3.910   0.831  1.00  0.00           C  
ATOM    300  H   ALA    26      76.158  -2.010  -1.275  1.00  0.00           H  
ATOM    301  HA  ALA    26      76.255  -1.944   1.638  1.00  0.00           H  
ATOM    302 1HB  ALA    26      75.740  -4.310   1.073  1.00  0.00           H  
ATOM    303 2HB  ALA    26      77.055  -4.329  -0.115  1.00  0.00           H  
ATOM    304 3HB  ALA    26      77.432  -4.201   1.599  1.00  0.00           H  
ATOM    305  N   PRO    27      78.852  -1.541   1.344  1.00  0.00           N  
ATOM    306  CA  PRO    27      80.227  -1.181   1.040  1.00  0.00           C  
ATOM    307  C   PRO    27      80.976  -2.413   0.524  1.00  0.00           C  
ATOM    308  O   PRO    27      80.581  -3.553   0.726  1.00  0.00           O  
ATOM    309  CB  PRO    27      80.809  -0.746   2.388  1.00  0.00           C  
ATOM    310  CG  PRO    27      80.024  -1.606   3.376  1.00  0.00           C  
ATOM    311  CD  PRO    27      78.620  -1.646   2.776  1.00  0.00           C  
ATOM    312  HA  PRO    27      80.246  -0.402   0.273  1.00  0.00           H  
ATOM    313 2HB  PRO    27      80.614   0.313   2.555  1.00  0.00           H  
ATOM    314 3HB  PRO    27      81.880  -0.933   2.445  1.00  0.00           H  
ATOM    315 2HG  PRO    27      80.031  -1.201   4.384  1.00  0.00           H  
ATOM    316 3HG  PRO    27      80.448  -2.611   3.393  1.00  0.00           H  
ATOM    317 2HD  PRO    27      78.025  -0.789   3.107  1.00  0.00           H  
ATOM    318 3HD  PRO    27      78.095  -2.566   3.029  1.00  0.00           H  
ATOM    319  N   ALA    28      82.097  -2.128  -0.157  1.00  0.00           N  
ATOM    320  CA  ALA    28      83.088  -3.164  -0.386  1.00  0.00           C  
ATOM    321  C   ALA    28      83.696  -3.534   0.975  1.00  0.00           C  
ATOM    322  O   ALA    28      83.728  -2.704   1.887  1.00  0.00           O  
ATOM    323  CB  ALA    28      84.173  -2.648  -1.322  1.00  0.00           C  
ATOM    324  H   ALA    28      82.443  -1.180  -0.141  1.00  0.00           H  
ATOM    325  HA  ALA    28      82.563  -4.028  -0.803  1.00  0.00           H  
ATOM    326 1HB  ALA    28      83.736  -2.361  -2.274  1.00  0.00           H  
ATOM    327 2HB  ALA    28      84.663  -1.787  -0.872  1.00  0.00           H  
ATOM    328 3HB  ALA    28      84.927  -3.411  -1.488  1.00  0.00           H  
ATOM    329  N   PRO    29      84.155  -4.772   1.131  1.00  0.00           N  
ATOM    330  CA  PRO    29      84.827  -5.134   2.368  1.00  0.00           C  
ATOM    331  C   PRO    29      86.172  -4.409   2.452  1.00  0.00           C  
ATOM    332  O   PRO    29      86.741  -3.962   1.465  1.00  0.00           O  
ATOM    333  CB  PRO    29      85.053  -6.645   2.251  1.00  0.00           C  
ATOM    334  CG  PRO    29      85.180  -6.843   0.742  1.00  0.00           C  
ATOM    335  CD  PRO    29      84.157  -5.863   0.171  1.00  0.00           C  
ATOM    336  HA  PRO    29      84.209  -4.844   3.223  1.00  0.00           H  
ATOM    337 2HB  PRO    29      84.189  -7.182   2.641  1.00  0.00           H  
ATOM    338 3HB  PRO    29      85.950  -6.960   2.782  1.00  0.00           H  
ATOM    339 2HG  PRO    29      84.987  -7.867   0.435  1.00  0.00           H  
ATOM    340 3HG  PRO    29      86.183  -6.556   0.426  1.00  0.00           H  
ATOM    341 2HD  PRO    29      83.158  -6.309   0.133  1.00  0.00           H  
ATOM    342 3HD  PRO    29      84.436  -5.518  -0.823  1.00  0.00           H  
ATOM    343  N   ALA    30      86.670  -4.314   3.695  1.00  0.00           N  
ATOM    344  CA  ALA    30      88.068  -3.972   3.886  1.00  0.00           C  
ATOM    345  C   ALA    30      88.913  -5.091   3.261  1.00  0.00           C  
ATOM    346  O   ALA    30      88.472  -6.242   3.194  1.00  0.00           O  
ATOM    347  CB  ALA    30      88.378  -3.856   5.373  1.00  0.00           C  
ATOM    348  H   ALA    30      86.230  -4.838   4.436  1.00  0.00           H  
ATOM    349  HA  ALA    30      88.251  -3.033   3.356  1.00  0.00           H  
ATOM    350 1HB  ALA    30      87.769  -3.076   5.820  1.00  0.00           H  
ATOM    351 2HB  ALA    30      88.172  -4.805   5.863  1.00  0.00           H  
ATOM    352 3HB  ALA    30      89.427  -3.625   5.526  1.00  0.00           H  
ATOM    353  N   PRO    31      90.113  -4.766   2.789  1.00  0.00           N  
ATOM    354  CA  PRO    31      90.996  -5.809   2.294  1.00  0.00           C  
ATOM    355  C   PRO    31      91.495  -6.641   3.487  1.00  0.00           C  
ATOM    356  O   PRO    31      91.408  -6.236   4.640  1.00  0.00           O  
ATOM    357  CB  PRO    31      92.134  -5.039   1.621  1.00  0.00           C  
ATOM    358  CG  PRO    31      92.211  -3.768   2.464  1.00  0.00           C  
ATOM    359  CD  PRO    31      90.744  -3.457   2.759  1.00  0.00           C  
ATOM    360  HA  PRO    31      90.441  -6.462   1.614  1.00  0.00           H  
ATOM    361 2HB  PRO    31      91.856  -4.799   0.595  1.00  0.00           H  
ATOM    362 3HB  PRO    31      93.066  -5.598   1.621  1.00  0.00           H  
ATOM    363 2HG  PRO    31      92.708  -2.950   1.950  1.00  0.00           H  
ATOM    364 3HG  PRO    31      92.734  -3.978   3.397  1.00  0.00           H  
ATOM    365 2HD  PRO    31      90.294  -2.861   1.958  1.00  0.00           H  
ATOM    366 3HD  PRO    31      90.623  -2.935   3.707  1.00  0.00           H  
ATOM    367  N   NME    32      92.054  -7.805   3.144  1.00  0.00           N  
ATOM    368  CH3 NME    32      92.603  -8.736   4.105  1.00  0.00           C  
ATOM    369  H   NME    32      92.058  -8.087   2.176  1.00  0.00           H  
ATOM    370 1HH3 NME    32      93.654  -8.920   3.890  1.00  0.00           H  
ATOM    371 2HH3 NME    32      92.506  -8.290   5.094  1.00  0.00           H  
ATOM    372 3HH3 NME    32      92.054  -9.677   4.079  1.00  0.00           H  
END
