# Supplementary material for: Unraveling the Tether: Exploring Representative Protein Linkers and Their Structural and Thermodynamical Properties
Source: J Phys Chem B. 2025 Apr 6;129(15):3720–30. doi: 10.1021/acs.jpcb.4c04194 (PMC12010332; doi:10.1021/acs.jpcb.4c04194)
Supplement: Supplementary file 3 — jp4c04194_si_003.zip [file jp4c04194_si_003.zip › gs_opt.pdb]

ATOM      1  C   ACE    21       5.076   4.528  -1.192  1.00  0.00           C  
ATOM      2  O   ACE    21       5.176   3.948  -2.269  1.00  0.00           O  
ATOM      3  CH3 ACE    21       3.753   4.886  -0.563  1.00  0.00           C  
ATOM      4 1HH3 ACE    21       2.948   4.543  -1.205  1.00  0.00           H  
ATOM      5 2HH3 ACE    21       3.669   4.412   0.411  1.00  0.00           H  
ATOM      6 3HH3 ACE    21       3.684   5.963  -0.438  1.00  0.00           H  
ATOM      7  N   GLY    22       6.152   4.934  -0.493  1.00  0.00           N  
ATOM      8  CA  GLY    22       7.496   4.541  -0.837  1.00  0.00           C  
ATOM      9  C   GLY    22       8.206   3.996   0.395  1.00  0.00           C  
ATOM     10  O   GLY    22       7.712   4.078   1.515  1.00  0.00           O  
ATOM     11  H   GLY    22       6.036   5.253   0.461  1.00  0.00           H  
ATOM     12 3HA  GLY    22       8.060   5.399  -1.220  1.00  0.00           H  
ATOM     13  HA  GLY    22       7.438   3.781  -1.622  1.00  0.00           H  
ATOM     14  N   SER    23       9.408   3.465   0.160  1.00  0.00           N  
ATOM     15  CA  SER    23      10.233   2.896   1.199  1.00  0.00           C  
ATOM     16  C   SER    23      11.701   3.126   0.823  1.00  0.00           C  
ATOM     17  O   SER    23      12.024   3.290  -0.349  1.00  0.00           O  
ATOM     18  CB  SER    23       9.982   1.373   1.315  1.00  0.00           C  
ATOM     19  OG  SER    23       8.627   1.058   1.495  1.00  0.00           O  
ATOM     20  H   SER    23       9.802   3.428  -0.771  1.00  0.00           H  
ATOM     21  HA  SER    23       9.967   3.389   2.140  1.00  0.00           H  
ATOM     22 2HB  SER    23      10.591   0.968   2.133  1.00  0.00           H  
ATOM     23 3HB  SER    23      10.276   0.887   0.382  1.00  0.00           H  
ATOM     24  HG  SER    23       8.288   1.511   2.280  1.00  0.00           H  
ATOM     25  N   NME    24      12.556   3.100   1.843  1.00  0.00           N  
ATOM     26  CH3 NME    24      13.988   3.236   1.680  1.00  0.00           C  
ATOM     27  H   NME    24      12.213   2.970   2.782  1.00  0.00           H  
ATOM     28 1HH3 NME    24      14.493   2.341   2.042  1.00  0.00           H  
ATOM     29 2HH3 NME    24      14.195   3.366   0.620  1.00  0.00           H  
ATOM     30 3HH3 NME    24      14.348   4.104   2.230  1.00  0.00           H  
END
