# Supplementary material for: Unraveling the Tether: Exploring Representative Protein Linkers and Their Structural and Thermodynamical Properties
Source: J Phys Chem B. 2025 Apr 6;129(15):3720–30. doi: 10.1021/acs.jpcb.4c04194 (PMC12010332; doi:10.1021/acs.jpcb.4c04194)
Supplement: Supplementary file 3 — jp4c04194_si_003.zip [file jp4c04194_si_003.zip › gs2_opt.pdb]

ATOM      1  C   ACE    21       4.978   4.335  -0.997  1.00  0.00           C  
ATOM      2  O   ACE    21       5.032   3.312  -1.673  1.00  0.00           O  
ATOM      3  CH3 ACE    21       3.695   4.884  -0.427  1.00  0.00           C  
ATOM      4 1HH3 ACE    21       2.855   4.318  -0.818  1.00  0.00           H  
ATOM      5 2HH3 ACE    21       3.719   4.786   0.656  1.00  0.00           H  
ATOM      6 3HH3 ACE    21       3.585   5.933  -0.684  1.00  0.00           H  
ATOM      7  N   GLY    22       6.066   5.088  -0.741  1.00  0.00           N  
ATOM      8  CA  GLY    22       7.401   4.625  -1.030  1.00  0.00           C  
ATOM      9  C   GLY    22       8.118   4.215   0.254  1.00  0.00           C  
ATOM     10  O   GLY    22       7.645   4.437   1.363  1.00  0.00           O  
ATOM     11  H   GLY    22       5.994   5.814  -0.042  1.00  0.00           H  
ATOM     12 3HA  GLY    22       7.972   5.416  -1.523  1.00  0.00           H  
ATOM     13  HA  GLY    22       7.311   3.768  -1.702  1.00  0.00           H  
ATOM     14  N   SER    23       9.291   3.601   0.066  1.00  0.00           N  
ATOM     15  CA  SER    23      10.172   3.225   1.149  1.00  0.00           C  
ATOM     16  C   SER    23      11.580   3.090   0.561  1.00  0.00           C  
ATOM     17  O   SER    23      11.760   3.098  -0.652  1.00  0.00           O  
ATOM     18  CB  SER    23       9.739   1.887   1.796  1.00  0.00           C  
ATOM     19  OG  SER    23       9.971   0.772   0.976  1.00  0.00           O  
ATOM     20  H   SER    23       9.703   3.497  -0.856  1.00  0.00           H  
ATOM     21  HA  SER    23      10.139   3.999   1.924  1.00  0.00           H  
ATOM     22 2HB  SER    23       8.680   1.970   2.071  1.00  0.00           H  
ATOM     23 3HB  SER    23      10.325   1.714   2.701  1.00  0.00           H  
ATOM     24  HG  SER    23       9.375   0.792   0.215  1.00  0.00           H  
ATOM     25  N   GLY    24      12.558   2.984   1.455  1.00  0.00           N  
ATOM     26  CA  GLY    24      13.923   2.670   1.106  1.00  0.00           C  
ATOM     27  C   GLY    24      14.589   2.045   2.325  1.00  0.00           C  
ATOM     28  O   GLY    24      14.000   1.959   3.397  1.00  0.00           O  
ATOM     29  H   GLY    24      12.363   2.886   2.447  1.00  0.00           H  
ATOM     30 3HA  GLY    24      14.464   3.578   0.820  1.00  0.00           H  
ATOM     31  HA  GLY    24      13.937   1.980   0.257  1.00  0.00           H  
ATOM     32  N   SER    25      15.843   1.637   2.135  1.00  0.00           N  
ATOM     33  CA  SER    25      16.640   1.029   3.174  1.00  0.00           C  
ATOM     34  C   SER    25      18.096   1.464   2.973  1.00  0.00           C  
ATOM     35  O   SER    25      18.490   1.824   1.869  1.00  0.00           O  
ATOM     36  CB  SER    25      16.562  -0.514   3.082  1.00  0.00           C  
ATOM     37  OG  SER    25      15.245  -0.994   3.114  1.00  0.00           O  
ATOM     38  H   SER    25      16.314   1.752   1.247  1.00  0.00           H  
ATOM     39  HA  SER    25      16.241   1.365   4.137  1.00  0.00           H  
ATOM     40 2HB  SER    25      17.163  -0.956   3.887  1.00  0.00           H  
ATOM     41 3HB  SER    25      16.969  -0.838   2.121  1.00  0.00           H  
ATOM     42  HG  SER    25      14.813  -0.718   3.934  1.00  0.00           H  
ATOM     43  N   NME    26      18.863   1.386   4.058  1.00  0.00           N  
ATOM     44  CH3 NME    26      20.276   1.703   4.055  1.00  0.00           C  
ATOM     45  H   NME    26      18.463   1.092   4.936  1.00  0.00           H  
ATOM     46 1HH3 NME    26      20.858   0.825   4.331  1.00  0.00           H  
ATOM     47 2HH3 NME    26      20.548   2.016   3.050  1.00  0.00           H  
ATOM     48 3HH3 NME    26      20.481   2.510   4.756  1.00  0.00           H  
END
