# Supplementary material for: Unraveling the Tether: Exploring Representative Protein Linkers and Their Structural and Thermodynamical Properties
Source: J Phys Chem B. 2025 Apr 6;129(15):3720–30. doi: 10.1021/acs.jpcb.4c04194 (PMC12010332; doi:10.1021/acs.jpcb.4c04194)
Supplement: Supplementary file 3 — jp4c04194_si_003.zip [file jp4c04194_si_003.zip › gs4_opt.pdb]

ATOM      1  C   ACE    21       4.859   3.903  -0.832  1.00  0.00           C  
ATOM      2  O   ACE    21       4.944   2.707  -1.093  1.00  0.00           O  
ATOM      3  CH3 ACE    21       3.582   4.564  -0.382  1.00  0.00           C  
ATOM      4 1HH3 ACE    21       2.767   3.850  -0.440  1.00  0.00           H  
ATOM      5 2HH3 ACE    21       3.696   4.896   0.647  1.00  0.00           H  
ATOM      6 3HH3 ACE    21       3.363   5.424  -1.008  1.00  0.00           H  
ATOM      7  N   GLY    22       5.902   4.747  -0.974  1.00  0.00           N  
ATOM      8  CA  GLY    22       7.241   4.260  -1.194  1.00  0.00           C  
ATOM      9  C   GLY    22       8.027   4.219   0.116  1.00  0.00           C  
ATOM     10  O   GLY    22       7.581   4.683   1.158  1.00  0.00           O  
ATOM     11  H   GLY    22       5.825   5.669  -0.570  1.00  0.00           H  
ATOM     12 3HA  GLY    22       7.759   4.904  -1.909  1.00  0.00           H  
ATOM     13  HA  GLY    22       7.156   3.251  -1.604  1.00  0.00           H  
ATOM     14  N   SER    23       9.226   3.634   0.026  1.00  0.00           N  
ATOM     15  CA  SER    23      10.166   3.576   1.124  1.00  0.00           C  
ATOM     16  C   SER    23      11.560   3.387   0.521  1.00  0.00           C  
ATOM     17  O   SER    23      11.702   3.111  -0.665  1.00  0.00           O  
ATOM     18  CB  SER    23       9.853   2.398   2.079  1.00  0.00           C  
ATOM     19  OG  SER    23      10.161   1.144   1.528  1.00  0.00           O  
ATOM     20  H   SER    23       9.608   3.325  -0.863  1.00  0.00           H  
ATOM     21  HA  SER    23      10.102   4.505   1.700  1.00  0.00           H  
ATOM     22 2HB  SER    23       8.797   2.462   2.366  1.00  0.00           H  
ATOM     23 3HB  SER    23      10.467   2.483   2.978  1.00  0.00           H  
ATOM     24  HG  SER    23       9.547   0.941   0.810  1.00  0.00           H  
ATOM     25  N   GLY    24      12.571   3.561   1.370  1.00  0.00           N  
ATOM     26  CA  GLY    24      13.931   3.191   1.056  1.00  0.00           C  
ATOM     27  C   GLY    24      14.545   2.533   2.288  1.00  0.00           C  
ATOM     28  O   GLY    24      13.981   2.567   3.376  1.00  0.00           O  
ATOM     29  H   GLY    24      12.398   3.658   2.365  1.00  0.00           H  
ATOM     30 3HA  GLY    24      14.518   4.080   0.802  1.00  0.00           H  
ATOM     31  HA  GLY    24      13.928   2.516   0.197  1.00  0.00           H  
ATOM     32  N   SER    25      15.722   1.941   2.080  1.00  0.00           N  
ATOM     33  CA  SER    25      16.526   1.370   3.137  1.00  0.00           C  
ATOM     34  C   SER    25      17.966   1.311   2.615  1.00  0.00           C  
ATOM     35  O   SER    25      18.216   1.543   1.436  1.00  0.00           O  
ATOM     36  CB  SER    25      16.036  -0.046   3.527  1.00  0.00           C  
ATOM     37  OG  SER    25      16.309  -1.016   2.550  1.00  0.00           O  
ATOM     38  H   SER    25      16.203   1.997   1.186  1.00  0.00           H  
ATOM     39  HA  SER    25      16.457   2.005   4.027  1.00  0.00           H  
ATOM     40 2HB  SER    25      14.964   0.014   3.746  1.00  0.00           H  
ATOM     41 3HB  SER    25      16.560  -0.376   4.425  1.00  0.00           H  
ATOM     42  HG  SER    25      15.751  -0.870   1.774  1.00  0.00           H  
ATOM     43  N   GLY    26      18.890   1.012   3.521  1.00  0.00           N  
ATOM     44  CA  GLY    26      20.278   0.792   3.193  1.00  0.00           C  
ATOM     45  C   GLY    26      20.944   0.124   4.387  1.00  0.00           C  
ATOM     46  O   GLY    26      20.319  -0.116   5.415  1.00  0.00           O  
ATOM     47  H   GLY    26      18.651   0.753   4.473  1.00  0.00           H  
ATOM     48 3HA  GLY    26      20.774   1.743   2.974  1.00  0.00           H  
ATOM     49  HA  GLY    26      20.356   0.155   2.307  1.00  0.00           H  
ATOM     50  N   SER    27      22.238  -0.149   4.228  1.00  0.00           N  
ATOM     51  CA  SER    27      23.040  -0.791   5.242  1.00  0.00           C  
ATOM     52  C   SER    27      24.470  -0.250   5.130  1.00  0.00           C  
ATOM     53  O   SER    27      24.870   0.230   4.075  1.00  0.00           O  
ATOM     54  CB  SER    27      23.068  -2.323   5.014  1.00  0.00           C  
ATOM     55  OG  SER    27      21.785  -2.878   4.910  1.00  0.00           O  
ATOM     56  H   SER    27      22.735   0.087   3.377  1.00  0.00           H  
ATOM     57  HA  SER    27      22.590  -0.567   6.215  1.00  0.00           H  
ATOM     58 2HB  SER    27      23.640  -2.799   5.821  1.00  0.00           H  
ATOM     59 3HB  SER    27      23.558  -2.536   4.061  1.00  0.00           H  
ATOM     60  HG  SER    27      21.278  -2.689   5.712  1.00  0.00           H  
ATOM     61  N   NME    28      25.211  -0.378   6.228  1.00  0.00           N  
ATOM     62  CH3 NME    28      26.602   0.015   6.295  1.00  0.00           C  
ATOM     63  H   NME    28      24.808  -0.777   7.062  1.00  0.00           H  
ATOM     64 1HH3 NME    28      27.226  -0.849   6.523  1.00  0.00           H  
ATOM     65 2HH3 NME    28      26.884   0.419   5.325  1.00  0.00           H  
ATOM     66 3HH3 NME    28      26.742   0.777   7.060  1.00  0.00           H  
END
