# Supplementary material for: Unraveling the Tether: Exploring Representative Protein Linkers and Their Structural and Thermodynamical Properties
Source: J Phys Chem B. 2025 Apr 6;129(15):3720–30. doi: 10.1021/acs.jpcb.4c04194 (PMC12010332; doi:10.1021/acs.jpcb.4c04194)
Supplement: Supplementary file 3 — jp4c04194_si_003.zip [file jp4c04194_si_003.zip › gs5_opt.pdb]

ATOM      1  C   ACE    21       4.605   3.925  -0.790  1.00  0.00           C  
ATOM      2  O   ACE    21       4.609   2.699  -0.733  1.00  0.00           O  
ATOM      3  CH3 ACE    21       3.408   4.766  -0.431  1.00  0.00           C  
ATOM      4 1HH3 ACE    21       2.543   4.123  -0.293  1.00  0.00           H  
ATOM      5 2HH3 ACE    21       3.613   5.289   0.501  1.00  0.00           H  
ATOM      6 3HH3 ACE    21       3.208   5.495  -1.209  1.00  0.00           H  
ATOM      7  N   GLY    22       5.668   4.629  -1.230  1.00  0.00           N  
ATOM      8  CA  GLY    22       6.958   4.009  -1.409  1.00  0.00           C  
ATOM      9  C   GLY    22       7.831   4.202  -0.169  1.00  0.00           C  
ATOM     10  O   GLY    22       7.489   4.922   0.761  1.00  0.00           O  
ATOM     11  H   GLY    22       5.674   5.626  -1.071  1.00  0.00           H  
ATOM     12 3HA  GLY    22       7.458   4.440  -2.279  1.00  0.00           H  
ATOM     13  HA  GLY    22       6.786   2.942  -1.575  1.00  0.00           H  
ATOM     14  N   SER    23       8.982   3.522  -0.188  1.00  0.00           N  
ATOM     15  CA  SER    23       9.985   3.631   0.846  1.00  0.00           C  
ATOM     16  C   SER    23      11.310   3.153   0.247  1.00  0.00           C  
ATOM     17  O   SER    23      11.342   2.573  -0.832  1.00  0.00           O  
ATOM     18  CB  SER    23       9.634   2.763   2.081  1.00  0.00           C  
ATOM     19  OG  SER    23       9.796   1.386   1.856  1.00  0.00           O  
ATOM     20  H   SER    23       9.277   2.984  -0.997  1.00  0.00           H  
ATOM     21  HA  SER    23      10.050   4.673   1.177  1.00  0.00           H  
ATOM     22 2HB  SER    23       8.610   3.004   2.388  1.00  0.00           H  
ATOM     23 3HB  SER    23      10.314   3.008   2.900  1.00  0.00           H  
ATOM     24  HG  SER    23       9.105   1.064   1.261  1.00  0.00           H  
ATOM     25  N   GLY    24      12.389   3.425   0.977  1.00  0.00           N  
ATOM     26  CA  GLY    24      13.689   2.861   0.703  1.00  0.00           C  
ATOM     27  C   GLY    24      14.379   2.592   2.037  1.00  0.00           C  
ATOM     28  O   GLY    24      13.917   3.021   3.088  1.00  0.00           O  
ATOM     29  H   GLY    24      12.304   3.805   1.914  1.00  0.00           H  
ATOM     30 3HA  GLY    24      14.298   3.565   0.126  1.00  0.00           H  
ATOM     31  HA  GLY    24      13.569   1.945   0.119  1.00  0.00           H  
ATOM     32  N   SER    25      15.501   1.876   1.958  1.00  0.00           N  
ATOM     33  CA  SER    25      16.364   1.620   3.089  1.00  0.00           C  
ATOM     34  C   SER    25      17.742   1.262   2.524  1.00  0.00           C  
ATOM     35  O   SER    25      17.897   1.062   1.324  1.00  0.00           O  
ATOM     36  CB  SER    25      15.830   0.462   3.968  1.00  0.00           C  
ATOM     37  OG  SER    25      15.973  -0.800   3.369  1.00  0.00           O  
ATOM     38  H   SER    25      15.900   1.593   1.067  1.00  0.00           H  
ATOM     39  HA  SER    25      16.416   2.518   3.714  1.00  0.00           H  
ATOM     40 2HB  SER    25      14.783   0.675   4.213  1.00  0.00           H  
ATOM     41 3HB  SER    25      16.405   0.417   4.894  1.00  0.00           H  
ATOM     42  HG  SER    25      15.360  -0.884   2.627  1.00  0.00           H  
ATOM     43  N   GLY    26      18.723   1.197   3.417  1.00  0.00           N  
ATOM     44  CA  GLY    26      20.061   0.758   3.097  1.00  0.00           C  
ATOM     45  C   GLY    26      20.780   0.458   4.406  1.00  0.00           C  
ATOM     46  O   GLY    26      20.245   0.662   5.490  1.00  0.00           O  
ATOM     47  H   GLY    26      18.560   1.309   4.413  1.00  0.00           H  
ATOM     48 3HA  GLY    26      20.601   1.543   2.556  1.00  0.00           H  
ATOM     49  HA  GLY    26      20.021  -0.128   2.458  1.00  0.00           H  
ATOM     50  N   SER    27      22.011  -0.039   4.271  1.00  0.00           N  
ATOM     51  CA  SER    27      22.899  -0.269   5.388  1.00  0.00           C  
ATOM     52  C   SER    27      24.330  -0.223   4.844  1.00  0.00           C  
ATOM     53  O   SER    27      24.544  -0.242   3.637  1.00  0.00           O  
ATOM     54  CB  SER    27      22.643  -1.647   6.048  1.00  0.00           C  
ATOM     55  OG  SER    27      23.060  -2.727   5.255  1.00  0.00           O  
ATOM     56  H   SER    27      22.463  -0.118   3.364  1.00  0.00           H  
ATOM     57  HA  SER    27      22.734   0.505   6.145  1.00  0.00           H  
ATOM     58 2HB  SER    27      21.577  -1.716   6.293  1.00  0.00           H  
ATOM     59 3HB  SER    27      23.221  -1.719   6.972  1.00  0.00           H  
ATOM     60  HG  SER    27      22.492  -2.803   4.476  1.00  0.00           H  
ATOM     61  N   GLY    28      25.285  -0.150   5.768  1.00  0.00           N  
ATOM     62  CA  GLY    28      26.683  -0.341   5.466  1.00  0.00           C  
ATOM     63  C   GLY    28      27.310  -1.154   6.595  1.00  0.00           C  
ATOM     64  O   GLY    28      26.715  -1.338   7.652  1.00  0.00           O  
ATOM     65  H   GLY    28      25.067  -0.252   6.754  1.00  0.00           H  
ATOM     66 3HA  GLY    28      27.197   0.624   5.403  1.00  0.00           H  
ATOM     67  HA  GLY    28      26.776  -0.849   4.503  1.00  0.00           H  
ATOM     68  N   SER    29      28.528  -1.627   6.337  1.00  0.00           N  
ATOM     69  CA  SER    29      29.345  -2.322   7.307  1.00  0.00           C  
ATOM     70  C   SER    29      30.787  -2.260   6.792  1.00  0.00           C  
ATOM     71  O   SER    29      31.033  -1.831   5.669  1.00  0.00           O  
ATOM     72  CB  SER    29      28.898  -3.794   7.482  1.00  0.00           C  
ATOM     73  OG  SER    29      29.214  -4.606   6.381  1.00  0.00           O  
ATOM     74  H   SER    29      29.023  -1.403   5.477  1.00  0.00           H  
ATOM     75  HA  SER    29      29.255  -1.827   8.280  1.00  0.00           H  
ATOM     76 2HB  SER    29      27.822  -3.800   7.691  1.00  0.00           H  
ATOM     77 3HB  SER    29      29.422  -4.232   8.333  1.00  0.00           H  
ATOM     78  HG  SER    29      28.662  -4.367   5.625  1.00  0.00           H  
ATOM     79  N   GLY    30      31.715  -2.689   7.638  1.00  0.00           N  
ATOM     80  CA  GLY    30      33.114  -2.789   7.297  1.00  0.00           C  
ATOM     81  C   GLY    30      33.844  -3.407   8.481  1.00  0.00           C  
ATOM     82  O   GLY    30      33.245  -3.723   9.504  1.00  0.00           O  
ATOM     83  H   GLY    30      31.491  -3.063   8.555  1.00  0.00           H  
ATOM     84 3HA  GLY    30      33.522  -1.798   7.074  1.00  0.00           H  
ATOM     85  HA  GLY    30      33.243  -3.417   6.409  1.00  0.00           H  
ATOM     86  N   SER    31      35.158  -3.554   8.316  1.00  0.00           N  
ATOM     87  CA  SER    31      36.016  -4.152   9.311  1.00  0.00           C  
ATOM     88  C   SER    31      37.399  -3.504   9.194  1.00  0.00           C  
ATOM     89  O   SER    31      37.749  -2.973   8.146  1.00  0.00           O  
ATOM     90  CB  SER    31      36.157  -5.673   9.052  1.00  0.00           C  
ATOM     91  OG  SER    31      34.919  -6.323   8.950  1.00  0.00           O  
ATOM     92  H   SER    31      35.628  -3.260   7.469  1.00  0.00           H  
ATOM     93  HA  SER    31      35.562  -3.981  10.292  1.00  0.00           H  
ATOM     94 2HB  SER    31      36.774  -6.119   9.841  1.00  0.00           H  
ATOM     95 3HB  SER    31      36.649  -5.828   8.088  1.00  0.00           H  
ATOM     96  HG  SER    31      34.415  -6.204   9.768  1.00  0.00           H  
ATOM     97  N   NME    32      38.163  -3.599  10.281  1.00  0.00           N  
ATOM     98  CH3 NME    32      39.521  -3.104  10.340  1.00  0.00           C  
ATOM     99  H   NME    32      37.801  -4.042  11.111  1.00  0.00           H  
ATOM    100 1HH3 NME    32      40.211  -3.922  10.543  1.00  0.00           H  
ATOM    101 2HH3 NME    32      39.760  -2.660   9.376  1.00  0.00           H  
ATOM    102 3HH3 NME    32      39.613  -2.349  11.119  1.00  0.00           H  
END
