# Supplementary material for: Unraveling the Tether: Exploring Representative Protein Linkers and Their Structural and Thermodynamical Properties
Source: J Phys Chem B. 2025 Apr 6;129(15):3720–30. doi: 10.1021/acs.jpcb.4c04194 (PMC12010332; doi:10.1021/acs.jpcb.4c04194)
Supplement: Supplementary file 3 — jp4c04194_si_003.zip [file jp4c04194_si_003.zip › gs6_opt.pdb]

ATOM      1  C   ACE    21       4.714   3.831  -0.723  1.00  0.00           C  
ATOM      2  O   ACE    21       4.746   2.607  -0.645  1.00  0.00           O  
ATOM      3  CH3 ACE    21       3.496   4.651  -0.388  1.00  0.00           C  
ATOM      4 1HH3 ACE    21       2.650   3.991  -0.226  1.00  0.00           H  
ATOM      5 2HH3 ACE    21       3.688   5.213   0.523  1.00  0.00           H  
ATOM      6 3HH3 ACE    21       3.273   5.347  -1.192  1.00  0.00           H  
ATOM      7  N   GLY    22       5.764   4.552  -1.169  1.00  0.00           N  
ATOM      8  CA  GLY    22       7.067   3.956  -1.333  1.00  0.00           C  
ATOM      9  C   GLY    22       7.905   4.116  -0.064  1.00  0.00           C  
ATOM     10  O   GLY    22       7.525   4.790   0.886  1.00  0.00           O  
ATOM     11  H   GLY    22       5.744   5.552  -1.032  1.00  0.00           H  
ATOM     12 3HA  GLY    22       7.583   4.422  -2.174  1.00  0.00           H  
ATOM     13  HA  GLY    22       6.915   2.893  -1.536  1.00  0.00           H  
ATOM     14  N   SER    23       9.069   3.460  -0.081  1.00  0.00           N  
ATOM     15  CA  SER    23      10.046   3.550   0.982  1.00  0.00           C  
ATOM     16  C   SER    23      11.402   3.160   0.389  1.00  0.00           C  
ATOM     17  O   SER    23      11.483   2.657  -0.726  1.00  0.00           O  
ATOM     18  CB  SER    23       9.699   2.603   2.157  1.00  0.00           C  
ATOM     19  OG  SER    23       9.899   1.247   1.852  1.00  0.00           O  
ATOM     20  H   SER    23       9.397   2.965  -0.904  1.00  0.00           H  
ATOM     21  HA  SER    23      10.061   4.574   1.368  1.00  0.00           H  
ATOM     22 2HB  SER    23       8.663   2.800   2.459  1.00  0.00           H  
ATOM     23 3HB  SER    23      10.357   2.815   3.002  1.00  0.00           H  
ATOM     24  HG  SER    23       9.233   0.952   1.216  1.00  0.00           H  
ATOM     25  N   GLY    24      12.452   3.425   1.162  1.00  0.00           N  
ATOM     26  CA  GLY    24      13.783   2.946   0.874  1.00  0.00           C  
ATOM     27  C   GLY    24      14.470   2.619   2.196  1.00  0.00           C  
ATOM     28  O   GLY    24      13.953   2.902   3.271  1.00  0.00           O  
ATOM     29  H   GLY    24      12.330   3.726   2.124  1.00  0.00           H  
ATOM     30 3HA  GLY    24      14.362   3.717   0.355  1.00  0.00           H  
ATOM     31  HA  GLY    24      13.718   2.067   0.228  1.00  0.00           H  
ATOM     32  N   SER    25      15.656   2.019   2.080  1.00  0.00           N  
ATOM     33  CA  SER    25      16.523   1.746   3.204  1.00  0.00           C  
ATOM     34  C   SER    25      17.950   1.650   2.655  1.00  0.00           C  
ATOM     35  O   SER    25      18.156   1.603   1.447  1.00  0.00           O  
ATOM     36  CB  SER    25      16.140   0.422   3.911  1.00  0.00           C  
ATOM     37  OG  SER    25      16.453  -0.718   3.153  1.00  0.00           O  
ATOM     38  H   SER    25      16.100   1.879   1.177  1.00  0.00           H  
ATOM     39  HA  SER    25      16.433   2.557   3.935  1.00  0.00           H  
ATOM     40 2HB  SER    25      15.073   0.462   4.157  1.00  0.00           H  
ATOM     41 3HB  SER    25      16.711   0.326   4.836  1.00  0.00           H  
ATOM     42  HG  SER    25      15.866  -0.775   2.386  1.00  0.00           H  
ATOM     43  N   GLY    26      18.913   1.636   3.573  1.00  0.00           N  
ATOM     44  CA  GLY    26      20.292   1.349   3.257  1.00  0.00           C  
ATOM     45  C   GLY    26      20.902   0.580   4.424  1.00  0.00           C  
ATOM     46  O   GLY    26      20.307   0.462   5.490  1.00  0.00           O  
ATOM     47  H   GLY    26      18.698   1.563   4.562  1.00  0.00           H  
ATOM     48 3HA  GLY    26      20.853   2.280   3.118  1.00  0.00           H  
ATOM     49  HA  GLY    26      20.338   0.775   2.329  1.00  0.00           H  
ATOM     50  N   SER    27      22.109   0.067   4.186  1.00  0.00           N  
ATOM     51  CA  SER    27      22.914  -0.592   5.191  1.00  0.00           C  
ATOM     52  C   SER    27      24.364  -0.544   4.696  1.00  0.00           C  
ATOM     53  O   SER    27      24.626  -0.161   3.560  1.00  0.00           O  
ATOM     54  CB  SER    27      22.467  -2.058   5.408  1.00  0.00           C  
ATOM     55  OG  SER    27      22.793  -2.903   4.336  1.00  0.00           O  
ATOM     56  H   SER    27      22.609   0.246   3.319  1.00  0.00           H  
ATOM     57  HA  SER    27      22.808  -0.063   6.144  1.00  0.00           H  
ATOM     58 2HB  SER    27      21.389  -2.058   5.609  1.00  0.00           H  
ATOM     59 3HB  SER    27      22.984  -2.469   6.277  1.00  0.00           H  
ATOM     60  HG  SER    27      22.247  -2.687   3.568  1.00  0.00           H  
ATOM     61  N   GLY    28      25.280  -0.932   5.575  1.00  0.00           N  
ATOM     62  CA  GLY    28      26.683  -1.050   5.260  1.00  0.00           C  
ATOM     63  C   GLY    28      27.375  -1.714   6.443  1.00  0.00           C  
ATOM     64  O   GLY    28      26.749  -2.038   7.447  1.00  0.00           O  
ATOM     65  H   GLY    28      25.038  -1.288   6.494  1.00  0.00           H  
ATOM     66 3HA  GLY    28      27.118  -0.063   5.076  1.00  0.00           H  
ATOM     67  HA  GLY    28      26.818  -1.654   4.357  1.00  0.00           H  
ATOM     68  N   SER    29      28.687  -1.890   6.301  1.00  0.00           N  
ATOM     69  CA  SER    29      29.512  -2.516   7.307  1.00  0.00           C  
ATOM     70  C   SER    29      30.904  -1.880   7.245  1.00  0.00           C  
ATOM     71  O   SER    29      31.287  -1.322   6.222  1.00  0.00           O  
ATOM     72  CB  SER    29      29.643  -4.034   7.025  1.00  0.00           C  
ATOM     73  OG  SER    29      28.401  -4.669   6.890  1.00  0.00           O  
ATOM     74  H   SER    29      29.183  -1.583   5.473  1.00  0.00           H  
ATOM     75  HA  SER    29      29.031  -2.358   8.278  1.00  0.00           H  
ATOM     76 2HB  SER    29      30.240  -4.499   7.819  1.00  0.00           H  
ATOM     77 3HB  SER    29      30.153  -4.179   6.070  1.00  0.00           H  
ATOM     78  HG  SER    29      27.880  -4.549   7.697  1.00  0.00           H  
ATOM     79  N   NME    30      31.638  -2.016   8.347  1.00  0.00           N  
ATOM     80  CH3 NME    30      32.998  -1.536   8.458  1.00  0.00           C  
ATOM     81  H   NME    30      31.249  -2.480   9.154  1.00  0.00           H  
ATOM     82 1HH3 NME    30      33.674  -2.367   8.657  1.00  0.00           H  
ATOM     83 2HH3 NME    30      33.268  -1.067   7.515  1.00  0.00           H  
ATOM     84 3HH3 NME    30      33.075  -0.805   9.262  1.00  0.00           H  
END
