# Supplementary material for: Unraveling the Tether: Exploring Representative Protein Linkers and Their Structural and Thermodynamical Properties
Source: J Phys Chem B. 2025 Apr 6;129(15):3720–30. doi: 10.1021/acs.jpcb.4c04194 (PMC12010332; doi:10.1021/acs.jpcb.4c04194)
Supplement: Supplementary file 3 — jp4c04194_si_003.zip [file jp4c04194_si_003.zip › gs7_opt.pdb]

ATOM      1  C   ACE    21       4.365   3.945  -0.666  1.00  0.00           C  
ATOM      2  O   ACE    21       4.363   2.757  -0.358  1.00  0.00           O  
ATOM      3  CH3 ACE    21       3.208   4.872  -0.400  1.00  0.00           C  
ATOM      4 1HH3 ACE    21       2.360   4.297  -0.040  1.00  0.00           H  
ATOM      5 2HH3 ACE    21       3.499   5.592   0.362  1.00  0.00           H  
ATOM      6 3HH3 ACE    21       2.935   5.406  -1.305  1.00  0.00           H  
ATOM      7  N   GLY    22       5.397   4.518  -1.321  1.00  0.00           N  
ATOM      8  CA  GLY    22       6.663   3.841  -1.457  1.00  0.00           C  
ATOM      9  C   GLY    22       7.603   4.208  -0.308  1.00  0.00           C  
ATOM     10  O   GLY    22       7.319   5.068   0.517  1.00  0.00           O  
ATOM     11  H   GLY    22       5.422   5.526  -1.374  1.00  0.00           H  
ATOM     12 3HA  GLY    22       7.126   4.110  -2.409  1.00  0.00           H  
ATOM     13  HA  GLY    22       6.463   2.767  -1.434  1.00  0.00           H  
ATOM     14  N   SER    23       8.743   3.510  -0.280  1.00  0.00           N  
ATOM     15  CA  SER    23       9.804   3.757   0.670  1.00  0.00           C  
ATOM     16  C   SER    23      11.093   3.192   0.070  1.00  0.00           C  
ATOM     17  O   SER    23      11.066   2.471  -0.921  1.00  0.00           O  
ATOM     18  CB  SER    23       9.520   3.075   2.032  1.00  0.00           C  
ATOM     19  OG  SER    23       9.619   1.675   1.980  1.00  0.00           O  
ATOM     20  H   SER    23       8.988   2.850  -1.012  1.00  0.00           H  
ATOM     21  HA  SER    23       9.886   4.835   0.846  1.00  0.00           H  
ATOM     22 2HB  SER    23       8.529   3.395   2.373  1.00  0.00           H  
ATOM     23 3HB  SER    23      10.265   3.396   2.763  1.00  0.00           H  
ATOM     24  HG  SER    23       8.879   1.312   1.476  1.00  0.00           H  
ATOM     25  N   GLY    24      12.213   3.560   0.692  1.00  0.00           N  
ATOM     26  CA  GLY    24      13.492   2.944   0.433  1.00  0.00           C  
ATOM     27  C   GLY    24      14.181   2.685   1.770  1.00  0.00           C  
ATOM     28  O   GLY    24      13.755   3.176   2.810  1.00  0.00           O  
ATOM     29  H   GLY    24      12.171   4.047   1.581  1.00  0.00           H  
ATOM     30 3HA  GLY    24      14.123   3.613  -0.163  1.00  0.00           H  
ATOM     31  HA  GLY    24      13.335   2.019  -0.126  1.00  0.00           H  
ATOM     32  N   SER    25      15.260   1.904   1.706  1.00  0.00           N  
ATOM     33  CA  SER    25      16.112   1.629   2.841  1.00  0.00           C  
ATOM     34  C   SER    25      17.464   1.172   2.283  1.00  0.00           C  
ATOM     35  O   SER    25      17.599   0.918   1.091  1.00  0.00           O  
ATOM     36  CB  SER    25      15.515   0.527   3.751  1.00  0.00           C  
ATOM     37  OG  SER    25      15.596  -0.759   3.194  1.00  0.00           O  
ATOM     38  H   SER    25      15.634   1.570   0.822  1.00  0.00           H  
ATOM     39  HA  SER    25      16.220   2.538   3.442  1.00  0.00           H  
ATOM     40 2HB  SER    25      14.480   0.801   3.984  1.00  0.00           H  
ATOM     41 3HB  SER    25      16.083   0.482   4.682  1.00  0.00           H  
ATOM     42  HG  SER    25      14.980  -0.840   2.454  1.00  0.00           H  
ATOM     43  N   GLY    26      18.442   1.076   3.175  1.00  0.00           N  
ATOM     44  CA  GLY    26      19.756   0.563   2.869  1.00  0.00           C  
ATOM     45  C   GLY    26      20.517   0.418   4.181  1.00  0.00           C  
ATOM     46  O   GLY    26      20.028   0.787   5.244  1.00  0.00           O  
ATOM     47  H   GLY    26      18.303   1.274   4.162  1.00  0.00           H  
ATOM     48 3HA  GLY    26      20.291   1.254   2.208  1.00  0.00           H  
ATOM     49  HA  GLY    26      19.674  -0.399   2.356  1.00  0.00           H  
ATOM     50  N   SER    27      21.724  -0.137   4.074  1.00  0.00           N  
ATOM     51  CA  SER    27      22.641  -0.272   5.184  1.00  0.00           C  
ATOM     52  C   SER    27      24.031  -0.512   4.586  1.00  0.00           C  
ATOM     53  O   SER    27      24.169  -0.744   3.390  1.00  0.00           O  
ATOM     54  CB  SER    27      22.259  -1.457   6.105  1.00  0.00           C  
ATOM     55  OG  SER    27      22.546  -2.712   5.543  1.00  0.00           O  
ATOM     56  H   SER    27      22.131  -0.381   3.175  1.00  0.00           H  
ATOM     57  HA  SER    27      22.621   0.643   5.786  1.00  0.00           H  
ATOM     58 2HB  SER    27      21.197  -1.363   6.361  1.00  0.00           H  
ATOM     59 3HB  SER    27      22.846  -1.404   7.024  1.00  0.00           H  
ATOM     60  HG  SER    27      21.947  -2.887   4.804  1.00  0.00           H  
ATOM     61  N   GLY    28      25.038  -0.446   5.450  1.00  0.00           N  
ATOM     62  CA  GLY    28      26.395  -0.813   5.124  1.00  0.00           C  
ATOM     63  C   GLY    28      27.118  -1.126   6.429  1.00  0.00           C  
ATOM     64  O   GLY    28      26.590  -0.909   7.514  1.00  0.00           O  
ATOM     65  H   GLY    28      24.885  -0.317   6.446  1.00  0.00           H  
ATOM     66 3HA  GLY    28      26.906   0.014   4.620  1.00  0.00           H  
ATOM     67  HA  GLY    28      26.394  -1.675   4.451  1.00  0.00           H  
ATOM     68  N   SER    29      28.340  -1.637   6.288  1.00  0.00           N  
ATOM     69  CA  SER    29      29.229  -1.903   7.398  1.00  0.00           C  
ATOM     70  C   SER    29      30.632  -2.079   6.810  1.00  0.00           C  
ATOM     71  O   SER    29      30.800  -2.161   5.597  1.00  0.00           O  
ATOM     72  CB  SER    29      28.817  -3.181   8.170  1.00  0.00           C  
ATOM     73  OG  SER    29      29.097  -4.366   7.471  1.00  0.00           O  
ATOM     74  H   SER    29      28.776  -1.763   5.378  1.00  0.00           H  
ATOM     75  HA  SER    29      29.198  -1.063   8.100  1.00  0.00           H  
ATOM     76 2HB  SER    29      27.753  -3.102   8.420  1.00  0.00           H  
ATOM     77 3HB  SER    29      29.391  -3.243   9.097  1.00  0.00           H  
ATOM     78  HG  SER    29      28.506  -4.448   6.711  1.00  0.00           H  
ATOM     79  N   GLY    30      31.618  -2.133   7.698  1.00  0.00           N  
ATOM     80  CA  GLY    30      32.985  -2.438   7.353  1.00  0.00           C  
ATOM     81  C   GLY    30      33.726  -2.775   8.642  1.00  0.00           C  
ATOM     82  O   GLY    30      33.188  -2.650   9.736  1.00  0.00           O  
ATOM     83  H   GLY    30      31.449  -2.103   8.699  1.00  0.00           H  
ATOM     84 3HA  GLY    30      33.462  -1.574   6.876  1.00  0.00           H  
ATOM     85  HA  GLY    30      33.016  -3.274   6.650  1.00  0.00           H  
ATOM     86  N   SER    31      34.976  -3.208   8.475  1.00  0.00           N  
ATOM     87  CA  SER    31      35.881  -3.476   9.571  1.00  0.00           C  
ATOM     88  C   SER    31      37.298  -3.480   8.989  1.00  0.00           C  
ATOM     89  O   SER    31      37.479  -3.473   7.777  1.00  0.00           O  
ATOM     90  CB  SER    31      35.588  -4.845  10.234  1.00  0.00           C  
ATOM     91  OG  SER    31      35.960  -5.937   9.434  1.00  0.00           O  
ATOM     92  H   SER    31      35.418  -3.248   7.561  1.00  0.00           H  
ATOM     93  HA  SER    31      35.768  -2.700  10.335  1.00  0.00           H  
ATOM     94 2HB  SER    31      34.524  -4.879  10.494  1.00  0.00           H  
ATOM     95 3HB  SER    31      36.176  -4.937  11.150  1.00  0.00           H  
ATOM     96  HG  SER    31      35.370  -6.002   8.671  1.00  0.00           H  
ATOM     97  N   GLY    32      38.278  -3.479   9.888  1.00  0.00           N  
ATOM     98  CA  GLY    32      39.660  -3.719   9.547  1.00  0.00           C  
ATOM     99  C   GLY    32      40.286  -4.547  10.665  1.00  0.00           C  
ATOM    100  O   GLY    32      39.708  -4.705  11.736  1.00  0.00           O  
ATOM    101  H   GLY    32      38.082  -3.598  10.877  1.00  0.00           H  
ATOM    102 3HA  GLY    32      40.204  -2.771   9.465  1.00  0.00           H  
ATOM    103  HA  GLY    32      39.710  -4.234   8.585  1.00  0.00           H  
ATOM    104  N   SER    33      41.482  -5.062  10.385  1.00  0.00           N  
ATOM    105  CA  SER    33      42.285  -5.789  11.344  1.00  0.00           C  
ATOM    106  C   SER    33      43.714  -5.822  10.790  1.00  0.00           C  
ATOM    107  O   SER    33      43.954  -5.433   9.651  1.00  0.00           O  
ATOM    108  CB  SER    33      41.763  -7.232  11.550  1.00  0.00           C  
ATOM    109  OG  SER    33      42.028  -8.079  10.463  1.00  0.00           O  
ATOM    110  H   SER    33      41.965  -4.871   9.511  1.00  0.00           H  
ATOM    111  HA  SER    33      42.250  -5.276  12.311  1.00  0.00           H  
ATOM    112 2HB  SER    33      40.690  -7.178  11.767  1.00  0.00           H  
ATOM    113 3HB  SER    33      42.271  -7.681  12.405  1.00  0.00           H  
ATOM    114  HG  SER    33      41.488  -7.821   9.704  1.00  0.00           H  
ATOM    115  N   GLY    34      44.634  -6.299  11.618  1.00  0.00           N  
ATOM    116  CA  GLY    34      46.016  -6.489  11.252  1.00  0.00           C  
ATOM    117  C   GLY    34      46.777  -6.921  12.498  1.00  0.00           C  
ATOM    118  O   GLY    34      46.209  -7.060  13.576  1.00  0.00           O  
ATOM    119  H   GLY    34      44.415  -6.596  12.564  1.00  0.00           H  
ATOM    120 3HA  GLY    34      46.431  -5.559  10.851  1.00  0.00           H  
ATOM    121  HA  GLY    34      46.103  -7.262  10.481  1.00  0.00           H  
ATOM    122  N   SER    35      48.082  -7.123  12.319  1.00  0.00           N  
ATOM    123  CA  SER    35      48.960  -7.567  13.375  1.00  0.00           C  
ATOM    124  C   SER    35      50.355  -6.996  13.104  1.00  0.00           C  
ATOM    125  O   SER    35      50.680  -6.662  11.969  1.00  0.00           O  
ATOM    126  CB  SER    35      49.049  -9.114  13.388  1.00  0.00           C  
ATOM    127  OG  SER    35      47.791  -9.729  13.450  1.00  0.00           O  
ATOM    128  H   SER    35      48.531  -6.979  11.423  1.00  0.00           H  
ATOM    129  HA  SER    35      48.548  -7.212  14.325  1.00  0.00           H  
ATOM    130 2HB  SER    35      49.685  -9.432  14.223  1.00  0.00           H  
ATOM    131 3HB  SER    35      49.497  -9.457  12.452  1.00  0.00           H  
ATOM    132  HG  SER    35      47.317  -9.431  14.240  1.00  0.00           H  
ATOM    133  N   NME    36      51.156  -6.932  14.165  1.00  0.00           N  
ATOM    134  CH3 NME    36      52.530  -6.482  14.096  1.00  0.00           C  
ATOM    135  H   NME    36      50.812  -7.214  15.070  1.00  0.00           H  
ATOM    136 1HH3 NME    36      53.201  -7.275  14.421  1.00  0.00           H  
ATOM    137 2HH3 NME    36      52.747  -6.224  13.062  1.00  0.00           H  
ATOM    138 3HH3 NME    36      52.671  -5.605  14.726  1.00  0.00           H  
END
