# Supplementary material for: Unraveling the Tether: Exploring Representative Protein Linkers and Their Structural and Thermodynamical Properties
Source: J Phys Chem B. 2025 Apr 6;129(15):3720–30. doi: 10.1021/acs.jpcb.4c04194 (PMC12010332; doi:10.1021/acs.jpcb.4c04194)
Supplement: Supplementary file 3 — jp4c04194_si_003.zip [file jp4c04194_si_003.zip › gs10_opt.pdb]

ATOM      1  C   ACE    21       3.985   3.894  -0.327  1.00  0.00           C  
ATOM      2  O   ACE    21       4.033   2.901   0.392  1.00  0.00           O  
ATOM      3  CH3 ACE    21       2.900   4.935  -0.231  1.00  0.00           C  
ATOM      4 1HH3 ACE    21       2.118   4.582   0.434  1.00  0.00           H  
ATOM      5 2HH3 ACE    21       3.327   5.849   0.177  1.00  0.00           H  
ATOM      6 3HH3 ACE    21       2.486   5.144  -1.213  1.00  0.00           H  
ATOM      7  N   GLY    22       4.883   4.115  -1.312  1.00  0.00           N  
ATOM      8  CA  GLY    22       6.103   3.348  -1.380  1.00  0.00           C  
ATOM      9  C   GLY    22       7.161   3.933  -0.443  1.00  0.00           C  
ATOM     10  O   GLY    22       6.986   4.985   0.160  1.00  0.00           O  
ATOM     11  H   GLY    22       4.905   5.033  -1.729  1.00  0.00           H  
ATOM     12 3HA  GLY    22       6.476   3.341  -2.405  1.00  0.00           H  
ATOM     13  HA  GLY    22       5.871   2.328  -1.064  1.00  0.00           H  
ATOM     14  N   SER    23       8.274   3.199  -0.331  1.00  0.00           N  
ATOM     15  CA  SER    23       9.418   3.612   0.449  1.00  0.00           C  
ATOM     16  C   SER    23      10.635   2.853  -0.085  1.00  0.00           C  
ATOM     17  O   SER    23      10.505   1.921  -0.871  1.00  0.00           O  
ATOM     18  CB  SER    23       9.226   3.297   1.954  1.00  0.00           C  
ATOM     19  OG  SER    23       9.299   1.925   2.244  1.00  0.00           O  
ATOM     20  H   SER    23       8.431   2.368  -0.893  1.00  0.00           H  
ATOM     21  HA  SER    23       9.550   4.694   0.347  1.00  0.00           H  
ATOM     22 2HB  SER    23       8.268   3.725   2.272  1.00  0.00           H  
ATOM     23 3HB  SER    23      10.028   3.764   2.529  1.00  0.00           H  
ATOM     24  HG  SER    23       8.508   1.477   1.917  1.00  0.00           H  
ATOM     25  N   GLY    24      11.811   3.296   0.356  1.00  0.00           N  
ATOM     26  CA  GLY    24      13.049   2.581   0.155  1.00  0.00           C  
ATOM     27  C   GLY    24      13.886   2.715   1.423  1.00  0.00           C  
ATOM     28  O   GLY    24      13.555   3.475   2.327  1.00  0.00           O  
ATOM     29  H   GLY    24      11.859   3.981   1.104  1.00  0.00           H  
ATOM     30 3HA  GLY    24      13.605   3.009  -0.685  1.00  0.00           H  
ATOM     31  HA  GLY    24      12.827   1.535  -0.071  1.00  0.00           H  
ATOM     32  N   SER    25      14.984   1.958   1.458  1.00  0.00           N  
ATOM     33  CA  SER    25      15.965   2.034   2.518  1.00  0.00           C  
ATOM     34  C   SER    25      17.283   1.500   1.951  1.00  0.00           C  
ATOM     35  O   SER    25      17.316   0.929   0.866  1.00  0.00           O  
ATOM     36  CB  SER    25      15.544   1.194   3.749  1.00  0.00           C  
ATOM     37  OG  SER    25      15.642  -0.191   3.536  1.00  0.00           O  
ATOM     38  H   SER    25      15.282   1.402   0.661  1.00  0.00           H  
ATOM     39  HA  SER    25      16.065   3.076   2.841  1.00  0.00           H  
ATOM     40 2HB  SER    25      14.526   1.487   4.031  1.00  0.00           H  
ATOM     41 3HB  SER    25      16.215   1.413   4.582  1.00  0.00           H  
ATOM     42  HG  SER    25      14.953  -0.481   2.923  1.00  0.00           H  
ATOM     43  N   GLY    26      18.354   1.715   2.710  1.00  0.00           N  
ATOM     44  CA  GLY    26      19.642   1.120   2.445  1.00  0.00           C  
ATOM     45  C   GLY    26      20.344   0.897   3.780  1.00  0.00           C  
ATOM     46  O   GLY    26      19.892   1.362   4.821  1.00  0.00           O  
ATOM     47  H   GLY    26      18.271   2.100   3.645  1.00  0.00           H  
ATOM     48 3HA  GLY    26      20.254   1.790   1.830  1.00  0.00           H  
ATOM     49  HA  GLY    26      19.505   0.182   1.900  1.00  0.00           H  
ATOM     50  N   SER    27      21.465   0.178   3.714  1.00  0.00           N  
ATOM     51  CA  SER    27      22.335  -0.050   4.846  1.00  0.00           C  
ATOM     52  C   SER    27      23.699  -0.463   4.282  1.00  0.00           C  
ATOM     53  O   SER    27      23.828  -0.740   3.094  1.00  0.00           O  
ATOM     54  CB  SER    27      21.791  -1.164   5.775  1.00  0.00           C  
ATOM     55  OG  SER    27      21.917  -2.453   5.234  1.00  0.00           O  
ATOM     56  H   SER    27      21.851  -0.142   2.830  1.00  0.00           H  
ATOM     57  HA  SER    27      22.411   0.869   5.436  1.00  0.00           H  
ATOM     58 2HB  SER    27      20.748  -0.928   6.016  1.00  0.00           H  
ATOM     59 3HB  SER    27      22.370  -1.174   6.700  1.00  0.00           H  
ATOM     60  HG  SER    27      21.298  -2.568   4.501  1.00  0.00           H  
ATOM     61  N   GLY    28      24.693  -0.497   5.161  1.00  0.00           N  
ATOM     62  CA  GLY    28      26.014  -0.986   4.849  1.00  0.00           C  
ATOM     63  C   GLY    28      26.777  -1.138   6.160  1.00  0.00           C  
ATOM     64  O   GLY    28      26.296  -0.760   7.223  1.00  0.00           O  
ATOM     65  H   GLY    28      24.560  -0.285   6.145  1.00  0.00           H  
ATOM     66 3HA  GLY    28      26.541  -0.279   4.200  1.00  0.00           H  
ATOM     67  HA  GLY    28      25.944  -1.942   4.322  1.00  0.00           H  
ATOM     68  N   SER    29      27.978  -1.706   6.049  1.00  0.00           N  
ATOM     69  CA  SER    29      28.901  -1.850   7.153  1.00  0.00           C  
ATOM     70  C   SER    29      30.275  -2.152   6.545  1.00  0.00           C  
ATOM     71  O   SER    29      30.390  -2.410   5.352  1.00  0.00           O  
ATOM     72  CB  SER    29      28.486  -3.000   8.105  1.00  0.00           C  
ATOM     73  OG  SER    29      28.728  -4.277   7.572  1.00  0.00           O  
ATOM     74  H   SER    29      28.376  -1.964   5.150  1.00  0.00           H  
ATOM     75  HA  SER    29      28.922  -0.923   7.736  1.00  0.00           H  
ATOM     76 2HB  SER    29      27.431  -2.864   8.365  1.00  0.00           H  
ATOM     77 3HB  SER    29      29.082  -2.944   9.018  1.00  0.00           H  
ATOM     78  HG  SER    29      28.118  -4.451   6.842  1.00  0.00           H  
ATOM     79  N   GLY    30      31.293  -2.115   7.397  1.00  0.00           N  
ATOM     80  CA  GLY    30      32.637  -2.512   7.053  1.00  0.00           C  
ATOM     81  C   GLY    30      33.425  -2.651   8.350  1.00  0.00           C  
ATOM     82  O   GLY    30      32.942  -2.310   9.425  1.00  0.00           O  
ATOM     83  H   GLY    30      31.168  -1.925   8.387  1.00  0.00           H  
ATOM     84 3HA  GLY    30      33.111  -1.753   6.421  1.00  0.00           H  
ATOM     85  HA  GLY    30      32.619  -3.453   6.497  1.00  0.00           H  
ATOM     86  N   SER    31      34.649  -3.163   8.217  1.00  0.00           N  
ATOM     87  CA  SER    31      35.587  -3.291   9.310  1.00  0.00           C  
ATOM     88  C   SER    31      36.958  -3.583   8.692  1.00  0.00           C  
ATOM     89  O   SER    31      37.064  -3.868   7.504  1.00  0.00           O  
ATOM     90  CB  SER    31      35.204  -4.446  10.269  1.00  0.00           C  
ATOM     91  OG  SER    31      35.456  -5.719   9.733  1.00  0.00           O  
ATOM     92  H   SER    31      35.039  -3.408   7.311  1.00  0.00           H  
ATOM     93  HA  SER    31      35.603  -2.362   9.890  1.00  0.00           H  
ATOM     94 2HB  SER    31      34.151  -4.326  10.547  1.00  0.00           H  
ATOM     95 3HB  SER    31      35.814  -4.380  11.172  1.00  0.00           H  
ATOM     96  HG  SER    31      34.829  -5.911   9.023  1.00  0.00           H  
ATOM     97  N   GLY    32      37.983  -3.503   9.533  1.00  0.00           N  
ATOM     98  CA  GLY    32      39.313  -3.968   9.219  1.00  0.00           C  
ATOM     99  C   GLY    32      39.969  -4.409  10.524  1.00  0.00           C  
ATOM    100  O   GLY    32      39.466  -4.130  11.608  1.00  0.00           O  
ATOM    101  H   GLY    32      37.844  -3.336  10.526  1.00  0.00           H  
ATOM    102 3HA  GLY    32      39.910  -3.161   8.780  1.00  0.00           H  
ATOM    103  HA  GLY    32      39.255  -4.787   8.498  1.00  0.00           H  
ATOM    104  N   SER    33      41.102  -5.096  10.387  1.00  0.00           N  
ATOM    105  CA  SER    33      41.926  -5.514  11.501  1.00  0.00           C  
ATOM    106  C   SER    33      43.274  -5.947  10.916  1.00  0.00           C  
ATOM    107  O   SER    33      43.428  -6.055   9.704  1.00  0.00           O  
ATOM    108  CB  SER    33      41.287  -6.689  12.281  1.00  0.00           C  
ATOM    109  OG  SER    33      41.359  -7.915  11.599  1.00  0.00           O  
ATOM    110  H   SER    33      41.518  -5.286   9.479  1.00  0.00           H  
ATOM    111  HA  SER    33      42.050  -4.678  12.197  1.00  0.00           H  
ATOM    112 2HB  SER    33      40.252  -6.420  12.518  1.00  0.00           H  
ATOM    113 3HB  SER    33      41.831  -6.838  13.215  1.00  0.00           H  
ATOM    114  HG  SER    33      40.765  -7.905  10.837  1.00  0.00           H  
ATOM    115  N   GLY    34      44.222  -6.207  11.809  1.00  0.00           N  
ATOM    116  CA  GLY    34      45.537  -6.688  11.458  1.00  0.00           C  
ATOM    117  C   GLY    34      46.418  -6.597  12.697  1.00  0.00           C  
ATOM    118  O   GLY    34      45.992  -6.133  13.749  1.00  0.00           O  
ATOM    119  H   GLY    34      44.095  -6.042  12.802  1.00  0.00           H  
ATOM    120 3HA  GLY    34      45.954  -6.081  10.649  1.00  0.00           H  
ATOM    121  HA  GLY    34      45.481  -7.724  11.108  1.00  0.00           H  
ATOM    122  N   SER    35      47.654  -7.072  12.545  1.00  0.00           N  
ATOM    123  CA  SER    35      48.670  -7.004  13.572  1.00  0.00           C  
ATOM    124  C   SER    35      50.012  -7.292  12.891  1.00  0.00           C  
ATOM    125  O   SER    35      50.057  -7.709  11.739  1.00  0.00           O  
ATOM    126  CB  SER    35      48.428  -8.042  14.696  1.00  0.00           C  
ATOM    127  OG  SER    35      48.719  -9.360  14.306  1.00  0.00           O  
ATOM    128  H   SER    35      47.997  -7.416  11.652  1.00  0.00           H  
ATOM    129  HA  SER    35      48.663  -6.008  14.027  1.00  0.00           H  
ATOM    130 2HB  SER    35      47.392  -7.941  15.037  1.00  0.00           H  
ATOM    131 3HB  SER    35      49.095  -7.828  15.533  1.00  0.00           H  
ATOM    132  HG  SER    35      48.062  -9.669  13.668  1.00  0.00           H  
ATOM    133  N   GLY    36      51.086  -7.057  13.638  1.00  0.00           N  
ATOM    134  CA  GLY    36      52.419  -7.464  13.266  1.00  0.00           C  
ATOM    135  C   GLY    36      53.217  -7.671  14.549  1.00  0.00           C  
ATOM    136  O   GLY    36      52.763  -7.337  15.638  1.00  0.00           O  
ATOM    137  H   GLY    36      51.007  -6.791  14.615  1.00  0.00           H  
ATOM    138 3HA  GLY    36      52.905  -6.688  12.665  1.00  0.00           H  
ATOM    139  HA  GLY    36      52.371  -8.380  12.671  1.00  0.00           H  
ATOM    140  N   SER    37      54.418  -8.227  14.388  1.00  0.00           N  
ATOM    141  CA  SER    37      55.362  -8.394  15.470  1.00  0.00           C  
ATOM    142  C   SER    37      56.744  -8.582  14.840  1.00  0.00           C  
ATOM    143  O   SER    37      56.866  -8.780  13.636  1.00  0.00           O  
ATOM    144  CB  SER    37      55.019  -9.627  16.343  1.00  0.00           C  
ATOM    145  OG  SER    37      55.269 -10.848  15.697  1.00  0.00           O  
ATOM    146  H   SER    37      54.799  -8.441  13.471  1.00  0.00           H  
ATOM    147  HA  SER    37      55.336  -7.509  16.114  1.00  0.00           H  
ATOM    148 2HB  SER    37      53.973  -9.543  16.657  1.00  0.00           H  
ATOM    149 3HB  SER    37      55.653  -9.629  17.232  1.00  0.00           H  
ATOM    150  HG  SER    37      54.626 -10.981  14.987  1.00  0.00           H  
ATOM    151  N   GLY    38      57.766  -8.496  15.688  1.00  0.00           N  
ATOM    152  CA  GLY    38      59.113  -8.884  15.343  1.00  0.00           C  
ATOM    153  C   GLY    38      59.722  -9.598  16.547  1.00  0.00           C  
ATOM    154  O   GLY    38      59.171  -9.575  17.643  1.00  0.00           O  
ATOM    155  H   GLY    38      57.607  -8.449  16.690  1.00  0.00           H  
ATOM    156 3HA  GLY    38      59.719  -8.001  15.114  1.00  0.00           H  
ATOM    157  HA  GLY    38      59.088  -9.529  14.462  1.00  0.00           H  
ATOM    158  N   SER    39      60.873 -10.226  16.309  1.00  0.00           N  
ATOM    159  CA  SER    39      61.657 -10.875  17.337  1.00  0.00           C  
ATOM    160  C   SER    39      63.067 -11.061  16.766  1.00  0.00           C  
ATOM    161  O   SER    39      63.303 -10.817  15.587  1.00  0.00           O  
ATOM    162  CB  SER    39      61.053 -12.244  17.734  1.00  0.00           C  
ATOM    163  OG  SER    39      61.242 -13.238  16.760  1.00  0.00           O  
ATOM    164  H   SER    39      61.342 -10.177  15.408  1.00  0.00           H  
ATOM    165  HA  SER    39      61.677 -10.244  18.232  1.00  0.00           H  
ATOM    166 2HB  SER    39      59.990 -12.096  17.956  1.00  0.00           H  
ATOM    167 3HB  SER    39      61.550 -12.613  18.632  1.00  0.00           H  
ATOM    168  HG  SER    39      60.700 -13.046  15.983  1.00  0.00           H  
ATOM    169  N   GLY    40      63.978 -11.498  17.627  1.00  0.00           N  
ATOM    170  CA  GLY    40      65.341 -11.797  17.258  1.00  0.00           C  
ATOM    171  C   GLY    40      66.114 -12.117  18.530  1.00  0.00           C  
ATOM    172  O   GLY    40      65.563 -12.129  19.626  1.00  0.00           O  
ATOM    173  H   GLY    40      63.766 -11.681  18.602  1.00  0.00           H  
ATOM    174 3HA  GLY    40      65.785 -10.942  16.740  1.00  0.00           H  
ATOM    175  HA  GLY    40      65.372 -12.659  16.584  1.00  0.00           H  
ATOM    176  N   SER    41      67.410 -12.368  18.350  1.00  0.00           N  
ATOM    177  CA  SER    41      68.299 -12.729  19.429  1.00  0.00           C  
ATOM    178  C   SER    41      69.704 -12.234  19.069  1.00  0.00           C  
ATOM    179  O   SER    41      70.009 -12.028  17.899  1.00  0.00           O  
ATOM    180  CB  SER    41      68.343 -14.268  19.598  1.00  0.00           C  
ATOM    181  OG  SER    41      67.068 -14.834  19.738  1.00  0.00           O  
ATOM    182  H   SER    41      67.844 -12.329  17.436  1.00  0.00           H  
ATOM    183  HA  SER    41      67.921 -12.265  20.346  1.00  0.00           H  
ATOM    184 2HB  SER    41      68.982 -14.520  20.453  1.00  0.00           H  
ATOM    185 3HB  SER    41      68.766 -14.718  18.696  1.00  0.00           H  
ATOM    186  HG  SER    41      66.614 -14.439  20.496  1.00  0.00           H  
ATOM    187  N   NME    42      70.534 -12.090  20.100  1.00  0.00           N  
ATOM    188  CH3 NME    42      71.919 -11.695  19.953  1.00  0.00           C  
ATOM    189  H   NME    42      70.207 -12.267  21.037  1.00  0.00           H  
ATOM    190 1HH3 NME    42      72.575 -12.478  20.331  1.00  0.00           H  
ATOM    191 2HH3 NME    42      72.114 -11.539  18.894  1.00  0.00           H  
ATOM    192 3HH3 NME    42      72.106 -10.771  20.497  1.00  0.00           H  
END
