# Supplementary material for: Unraveling the Tether: Exploring Representative Protein Linkers and Their Structural and Thermodynamical Properties
Source: J Phys Chem B. 2025 Apr 6;129(15):3720–30. doi: 10.1021/acs.jpcb.4c04194 (PMC12010332; doi:10.1021/acs.jpcb.4c04194)
Supplement: Supplementary file 4 — jp4c04194_si_004.zip [file jp4c04194_si_004.zip › mdp/minim2.mdp]

; em.mdp - used as input into grompp to generate em.tpr
; Parameters describing what to do, when to stop and what to save
integrator  = cg         ; Algorithm (steep = steepest descent minimization)
emstep      = 0.0025          ; Minimization step size
nsteps      = 50000000        ; Maximum number of minimization steps to perform
nstcgsteep = 1000 ; One SD step every 1000 CG steps
nstxout = 100000000000000 ; will write only the last step into .trr
emtol = 0

; Parameters describing how to find the neighbors of each atom and how to calculate the interactions
nstlist         = 1         ; Frequency to update the neighbor list and long range forces
cutoff-scheme   = Verlet    ; Buffered neighbor searching
ns_type         = grid      ; Method to determine neighbor list (simple, grid)
coulombtype     = Cut-off      ; Treatment of long range electrostatic interactions
rcoulomb        = 333       ; Short-range electrostatic cut-off
vdwtype = Cut-off
rvdw            = 333       ; Short-range Van der Waals cut-off
pbc             = xyz       ; Periodic Boundary Conditions in all 3 dimensions
rlist = 333
