# Supplementary material for: Unraveling the Tether: Exploring Representative Protein Linkers and Their Structural and Thermodynamical Properties
Source: J Phys Chem B. 2025 Apr 6;129(15):3720–30. doi: 10.1021/acs.jpcb.4c04194 (PMC12010332; doi:10.1021/acs.jpcb.4c04194)
Supplement: Supplementary file 4 — jp4c04194_si_004.zip [file jp4c04194_si_004.zip › mdp/nma.mdp]

title       = Normal Mode Analysis
; Run parameters
integrator  = nm
dt          = 0.0007
tinit       = 0
nsteps      = 25000000   ; 50 ns
nstcomm     = 10

continuation            = yes
nstlist         = 1         ; Frequency to update the neighbor list and long range forces
cutoff-scheme   = Verlet    ; Buffered neighbor searching
ns_type         = grid      ; Method to determine neighbor list (simple, grid)
coulombtype     = Cut-off      ; Treatment of long range electrostatic interactions
rcoulomb        = 333       ; Short-range electrostatic cut-off
vdwtype = Cut-off
rvdw            = 333       ; Short-range Van der Waals cut-off
pbc             = xyz       ; Periodic Boundary Conditions in all 3 dimensions
rlist = 333
