# Supplementary material for: Unraveling the Tether: Exploring Representative Protein Linkers and Their Structural and Thermodynamical Properties
Source: J Phys Chem B. 2025 Apr 6;129(15):3720–30. doi: 10.1021/acs.jpcb.4c04194 (PMC12010332; doi:10.1021/acs.jpcb.4c04194)
Supplement: Supplementary file 6 — jp4c04194_si_006.zip [file jp4c04194_si_006.zip]

Archive with 27 entries (27 files):
- ap.pdb
- ap2.pdb
- ap3.pdb
- ap4.pdb
- ap5.pdb
- ap10.pdb
- ap15.pdb
- gs.pdb
- gs2.pdb
- gs4.pdb
- gs5.pdb
- gs6.pdb
- gs7.pdb
- gs10.pdb
- gss.pdb
- gss2.pdb
- gss3.pdb
- gss4.pdb
- gss7.pdb
- gss10.pdb
- gg.pdb
- gg2.pdb
- gg3.pdb
- gg4.pdb
- gg5.pdb
- gg7.pdb
- gg10.pdb
