# Supplementary material for: Unraveling the Tether: Exploring Representative Protein Linkers and Their Structural and Thermodynamical Properties
Source: J Phys Chem B. 2025 Apr 6;129(15):3720–30. doi: 10.1021/acs.jpcb.4c04194 (PMC12010332; doi:10.1021/acs.jpcb.4c04194)
Supplement: Supplementary file 6 — jp4c04194_si_006.zip [file jp4c04194_si_006.zip › ap.pdb]

ATOM      1  C   ACE     1       5.628   3.256  -1.231  1.00  0.00           C  
ATOM      2  O   ACE     1       5.222   4.198  -1.924  1.00  0.00           O  
ATOM      3  CH3 ACE     1       4.918   1.919  -1.241  1.00  0.00           C  
ATOM      4 1HH3 ACE     1       4.918   1.507  -2.239  1.00  0.00           H  
ATOM      5 2HH3 ACE     1       5.419   1.229  -0.577  1.00  0.00           H  
ATOM      6 3HH3 ACE     1       3.896   2.041  -0.912  1.00  0.00           H  
ATOM      7  N   ALA     2       6.672   3.415  -0.491  1.00  0.00           N  
ATOM      8  CA  ALA     2       7.348   4.709  -0.491  1.00  0.00           C  
ATOM      9  C   ALA     2       8.848   4.535  -0.491  1.00  0.00           C  
ATOM     10  O   ALA     2       9.414   3.723   0.251  1.00  0.00           O  
ATOM     11  CB  ALA     2       6.840   5.501   0.726  1.00  0.00           C  
ATOM     12  H   ALA     2       7.017   2.656   0.080  1.00  0.00           H  
ATOM     13  HA  ALA     2       7.080   5.248  -1.419  1.00  0.00           H  
ATOM     14 1HB  ALA     2       5.744   5.651   0.690  1.00  0.00           H  
ATOM     15 2HB  ALA     2       7.064   4.987   1.681  1.00  0.00           H  
ATOM     16 3HB  ALA     2       7.296   6.506   0.783  1.00  0.00           H  
ATOM     17  N   PRO     3       9.561   5.256  -1.288  1.00  0.00           N  
ATOM     18  CA  PRO     3      11.011   5.152  -1.352  1.00  0.00           C  
ATOM     19  C   PRO     3      11.676   5.719  -0.086  1.00  0.00           C  
ATOM     20  O   PRO     3      11.304   6.794   0.385  1.00  0.00           O  
ATOM     21  CB  PRO     3      11.331   5.966  -2.615  1.00  0.00           C  
ATOM     22  CG  PRO     3      10.167   6.964  -2.707  1.00  0.00           C  
ATOM     23  CD  PRO     3       8.974   6.166  -2.176  1.00  0.00           C  
ATOM     24  HA  PRO     3      11.316   4.110  -1.472  1.00  0.00           H  
ATOM     25 2HB  PRO     3      11.305   5.302  -3.481  1.00  0.00           H  
ATOM     26 3HB  PRO     3      12.307   6.455  -2.569  1.00  0.00           H  
ATOM     27 2HG  PRO     3      10.003   7.324  -3.725  1.00  0.00           H  
ATOM     28 3HG  PRO     3      10.360   7.813  -2.047  1.00  0.00           H  
ATOM     29 2HD  PRO     3       8.499   5.593  -2.976  1.00  0.00           H  
ATOM     30 3HD  PRO     3       8.240   6.803  -1.679  1.00  0.00           H  
   
ATOM     31  N   NME     4      12.630   5.064   0.485  1.00  0.00           N  
ATOM     32  CH3 NME     4      13.261   5.596   1.680  1.00  0.00           C  
ATOM     33  H   NME     4      12.938   4.183   0.101  1.00  0.00           H  
ATOM     34 1HH3 NME     4      14.019   6.315   1.409  1.00  0.00           H  
ATOM     35 2HH3 NME     4      12.523   6.082   2.303  1.00  0.00           H  
ATOM     36 3HH3 NME     4      13.721   4.796   2.242  1.00  0.00           H  
END
