# Supplementary material for: Unraveling the Tether: Exploring Representative Protein Linkers and Their Structural and Thermodynamical Properties
Source: J Phys Chem B. 2025 Apr 6;129(15):3720–30. doi: 10.1021/acs.jpcb.4c04194 (PMC12010332; doi:10.1021/acs.jpcb.4c04194)
Supplement: Supplementary file 6 — jp4c04194_si_006.zip [file jp4c04194_si_006.zip › ap5.pdb]

ATOM      1  C   ACE     1       5.628   3.256  -1.231  1.00  0.00           C  
ATOM      2  O   ACE     1       5.222   4.198  -1.924  1.00  0.00           O  
ATOM      3  CH3 ACE     1       4.918   1.919  -1.241  1.00  0.00           C  
ATOM      4 1HH3 ACE     1       4.918   1.507  -2.239  1.00  0.00           H  
ATOM      5 2HH3 ACE     1       5.419   1.229  -0.577  1.00  0.00           H  
ATOM      6 3HH3 ACE     1       3.896   2.041  -0.912  1.00  0.00           H  
ATOM      7  N   ALA     2       6.672   3.415  -0.491  1.00  0.00           N  
ATOM      8  CA  ALA     2       7.348   4.709  -0.491  1.00  0.00           C  
ATOM      9  C   ALA     2       8.848   4.535  -0.491  1.00  0.00           C  
ATOM     10  O   ALA     2       9.414   3.723   0.251  1.00  0.00           O  
ATOM     11  CB  ALA     2       6.840   5.501   0.726  1.00  0.00           C  
ATOM     12  H   ALA     2       7.017   2.656   0.080  1.00  0.00           H  
ATOM     13  HA  ALA     2       7.080   5.248  -1.419  1.00  0.00           H  
ATOM     14 1HB  ALA     2       5.744   5.651   0.690  1.00  0.00           H  
ATOM     15 2HB  ALA     2       7.064   4.987   1.681  1.00  0.00           H  
ATOM     16 3HB  ALA     2       7.296   6.506   0.783  1.00  0.00           H  
ATOM     17  N   PRO     3       9.561   5.256  -1.288  1.00  0.00           N  
ATOM     18  CA  PRO     3      11.011   5.152  -1.352  1.00  0.00           C  
ATOM     19  C   PRO     3      11.676   5.719  -0.086  1.00  0.00           C  
ATOM     20  O   PRO     3      11.304   6.793   0.386  1.00  0.00           O  
ATOM     21  CB  PRO     3      11.331   5.966  -2.615  1.00  0.00           C  
ATOM     22  CG  PRO     3      10.205   7.009  -2.669  1.00  0.00           C  
ATOM     23  CD  PRO     3       8.979   6.228  -2.187  1.00  0.00           C  
ATOM     24  HA  PRO     3      11.316   4.109  -1.472  1.00  0.00           H  
ATOM     25 2HB  PRO     3      11.259   5.313  -3.486  1.00  0.00           H  
ATOM     26 3HB  PRO     3      12.326   6.418  -2.588  1.00  0.00           H  
ATOM     27 2HG  PRO     3      10.063   7.421  -3.671  1.00  0.00           H  
ATOM     28 3HG  PRO     3      10.419   7.817  -1.968  1.00  0.00           H  
ATOM     29 2HD  PRO     3       8.492   5.712  -3.018  1.00  0.00           H  
ATOM     30 3HD  PRO     3       8.262   6.867  -1.667  1.00  0.00           H  
ATOM     31  N   ALA     4      12.629   5.063   0.485  1.00  0.00           N  
ATOM     32  CA  ALA     4      13.248   5.618   1.685  1.00  0.00           C  
ATOM     33  C   ALA     4      14.745   5.426   1.659  1.00  0.00           C  
ATOM     34  O   ALA     4      15.264   4.352   1.332  1.00  0.00           O  
ATOM     35  CB  ALA     4      12.583   4.952   2.903  1.00  0.00           C  
ATOM     36  H   ALA     4      12.943   4.181   0.107  1.00  0.00           H  
ATOM     37  HA  ALA     4      13.057   6.707   1.711  1.00  0.00           H  
ATOM     38 1HB  ALA     4      11.492   5.135   2.925  1.00  0.00           H  
ATOM     39 2HB  ALA     4      12.727   3.854   2.907  1.00  0.00           H  
ATOM     40 3HB  ALA     4      12.989   5.337   3.855  1.00  0.00           H  
ATOM     41  N   PRO     5      15.508   6.413   1.989  1.00  0.00           N  
ATOM     42  CA  PRO     5      16.960   6.314   1.991  1.00  0.00           C  
ATOM     43  C   PRO     5      17.464   5.413   3.131  1.00  0.00           C  
ATOM     44  O   PRO     5      17.001   5.526   4.267  1.00  0.00           O  
ATOM     45  CB  PRO     5      17.377   7.783   2.156  1.00  0.00           C  
ATOM     46  CG  PRO     5      16.220   8.400   2.956  1.00  0.00           C  
ATOM     47  CD  PRO     5      14.984   7.702   2.384  1.00  0.00           C  
ATOM     48  HA  PRO     5      17.318   5.910   1.041  1.00  0.00           H  
ATOM     49 2HB  PRO     5      17.423   8.251   1.171  1.00  0.00           H  
ATOM     50 3HB  PRO     5      18.344   7.897   2.652  1.00  0.00           H  
ATOM     51 2HG  PRO     5      16.168   9.486   2.847  1.00  0.00           H  
ATOM     52 3HG  PRO     5      16.327   8.144   4.012  1.00  0.00           H  
ATOM     53 2HD  PRO     5      14.609   8.229   1.504  1.00  0.00           H  
ATOM     54 3HD  PRO     5      14.191   7.594   3.128  1.00  0.00           H  
ATOM     55  N   ALA     6      18.379   4.534   2.897  1.00  0.00           N  
ATOM     56  CA  ALA     6      18.845   3.689   3.992  1.00  0.00           C  
ATOM     57  C   ALA     6      20.344   3.512   3.938  1.00  0.00           C  
ATOM     58  O   ALA     6      20.937   3.262   2.882  1.00  0.00           O  
ATOM     59  CB  ALA     6      18.084   2.355   3.908  1.00  0.00           C  
ATOM     60  H   ALA     6      18.766   4.432   1.970  1.00  0.00           H  
ATOM     61  HA  ALA     6      18.608   4.189   4.950  1.00  0.00           H  
ATOM     62 1HB  ALA     6      16.990   2.500   3.987  1.00  0.00           H  
ATOM     63 2HB  ALA     6      18.271   1.827   2.953  1.00  0.00           H  
ATOM     64 3HB  ALA     6      18.372   1.665   4.722  1.00  0.00           H  
ATOM     65  N   PRO     7      21.026   3.626   5.027  1.00  0.00           N  
ATOM     66  CA  PRO     7      22.473   3.471   5.063  1.00  0.00           C  
ATOM     67  C   PRO     7      22.892   2.009   4.836  1.00  0.00           C  
ATOM     68  O   PRO     7      22.308   1.095   5.420  1.00  0.00           O  
ATOM     69  CB  PRO     7      22.810   3.980   6.473  1.00  0.00           C  
ATOM     70  CG  PRO     7      21.551   3.649   7.289  1.00  0.00           C  
ATOM     71  CD  PRO     7      20.411   3.918   6.303  1.00  0.00           C  
ATOM     72  HA  PRO     7      22.945   4.094   4.300  1.00  0.00           H  
ATOM     73 2HB  PRO     7      22.940   5.064   6.437  1.00  0.00           H  
ATOM     74 3HB  PRO     7      23.714   3.526   6.885  1.00  0.00           H  
ATOM     75 2HG  PRO     7      21.466   4.255   8.193  1.00  0.00           H  
ATOM     76 3HG  PRO     7      21.557   2.591   7.558  1.00  0.00           H  
ATOM     77 2HD  PRO     7      20.109   4.967   6.331  1.00  0.00           H  
ATOM     78 3HD  PRO     7      19.549   3.271   6.483  1.00  0.00           H  
ATOM     79  N   ALA     8      23.861   1.738   4.030  1.00  0.00           N  
ATOM     80  CA  ALA     8      24.244   0.344   3.827  1.00  0.00           C  
ATOM     81  C   ALA     8      25.746   0.198   3.773  1.00  0.00           C  
ATOM     82  O   ALA     8      26.457   0.968   3.116  1.00  0.00           O  
ATOM     83  CB  ALA     8      23.551  -0.149   2.545  1.00  0.00           C  
ATOM     84  H   ALA     8      24.347   2.479   3.545  1.00  0.00           H  
ATOM     85  HA  ALA     8      23.887  -0.250   4.690  1.00  0.00           H  
ATOM     86 1HB  ALA     8      22.450  -0.070   2.617  1.00  0.00           H  
ATOM     87 2HB  ALA     8      23.859   0.433   1.655  1.00  0.00           H  
ATOM     88 3HB  ALA     8      23.780  -1.210   2.335  1.00  0.00           H  
ATOM     89  N   PRO     9      26.305  -0.758   4.434  1.00  0.00           N  
ATOM     90  CA  PRO     9      27.745  -0.970   4.437  1.00  0.00           C  
ATOM     91  C   PRO     9      28.245  -1.483   3.076  1.00  0.00           C  
ATOM     92  O   PRO     9      27.642  -2.381   2.487  1.00  0.00           O  
ATOM     93  CB  PRO     9      27.912  -1.999   5.565  1.00  0.00           C  
ATOM     94  CG  PRO     9      26.589  -2.780   5.540  1.00  0.00           C  
ATOM     95  CD  PRO     9      25.549  -1.702   5.227  1.00  0.00           C  
ATOM     96  HA  PRO     9      28.269  -0.041   4.675  1.00  0.00           H  
ATOM     97 2HB  PRO     9      28.000  -1.471   6.516  1.00  0.00           H  
ATOM     98 3HB  PRO     9      28.785  -2.641   5.429  1.00  0.00           H  
ATOM     99 2HG  PRO     9      26.385  -3.288   6.486  1.00  0.00           H  
ATOM    100 3HG  PRO     9      26.610  -3.511   4.730  1.00  0.00           H  
ATOM    101 2HD  PRO     9      25.202  -1.215   6.142  1.00  0.00           H  
ATOM    102 3HD  PRO     9      24.700  -2.099   4.665  1.00  0.00           H  
ATOM    103  N   ALA    10      29.304  -0.970   2.547  1.00  0.00           N  
ATOM    104  CA  ALA    10      29.763  -1.470   1.255  1.00  0.00           C  
ATOM    105  C   ALA    10      31.267  -1.601   1.229  1.00  0.00           C  
ATOM    106  O   ALA    10      32.011  -0.715   1.667  1.00  0.00           O  
ATOM    107  CB  ALA    10      29.230  -0.519   0.170  1.00  0.00           C  
ATOM    108  H   ALA    10      29.808  -0.233   3.020  1.00  0.00           H  
ATOM    109  HA  ALA    10      29.343  -2.481   1.097  1.00  0.00           H  
ATOM    110 1HB  ALA    10      28.124  -0.464   0.179  1.00  0.00           H  
ATOM    111 2HB  ALA    10      29.605   0.515   0.300  1.00  0.00           H  
ATOM    112 3HB  ALA    10      29.522  -0.846  -0.845  1.00  0.00           H  
ATOM    113  N   PRO    11      31.793  -2.671   0.736  1.00  0.00           N  
ATOM    114  CA  PRO    11      33.232  -2.878   0.673  1.00  0.00           C  
ATOM    115  C   PRO    11      33.893  -1.955  -0.365  1.00  0.00           C  
ATOM    116  O   PRO    11      33.391  -1.811  -1.480  1.00  0.00           O  
ATOM    117  CB  PRO    11      33.321  -4.365   0.297  1.00  0.00           C  
ATOM    118  CG  PRO    11      32.010  -4.627  -0.458  1.00  0.00           C  
ATOM    119  CD  PRO    11      31.003  -3.723   0.258  1.00  0.00           C  
ATOM    120  HA  PRO    11      33.689  -2.694   1.648  1.00  0.00           H  
ATOM    121 2HB  PRO    11      33.335  -4.962   1.211  1.00  0.00           H  
ATOM    122 3HB  PRO    11      34.207  -4.601  -0.297  1.00  0.00           H  
ATOM    123 2HG  PRO    11      31.713  -5.678  -0.431  1.00  0.00           H  
ATOM    124 3HG  PRO    11      32.114  -4.304  -1.496  1.00  0.00           H  
ATOM    125 2HD  PRO    11      30.566  -4.232   1.121  1.00  0.00           H  
ATOM    126 3HD  PRO    11      30.216  -3.369  -0.411  1.00  0.00           H  
   
ATOM    127  N   NME    12      34.979  -1.328  -0.065  1.00  0.00           N  
ATOM    128  CH3 NME    12      35.607  -0.455  -1.042  1.00  0.00           C  
ATOM    129  H   NME    12      35.394  -1.444   0.849  1.00  0.00           H  
ATOM    130 1HH3 NME    12      36.218  -1.035  -1.717  1.00  0.00           H  
ATOM    131 2HH3 NME    12      34.851   0.066  -1.612  1.00  0.00           H  
ATOM    132 3HH3 NME    12      36.230   0.272  -0.541  1.00  0.00           H  
END
