# Supplementary material for: Unraveling the Tether: Exploring Representative Protein Linkers and Their Structural and Thermodynamical Properties
Source: J Phys Chem B. 2025 Apr 6;129(15):3720–30. doi: 10.1021/acs.jpcb.4c04194 (PMC12010332; doi:10.1021/acs.jpcb.4c04194)
Supplement: Supplementary file 6 — jp4c04194_si_006.zip [file jp4c04194_si_006.zip › ap10.pdb]

ATOM      1  C   ACE     1       5.628   3.256  -1.231  1.00  0.00           C  
ATOM      2  O   ACE     1       5.222   4.198  -1.924  1.00  0.00           O  
ATOM      3  CH3 ACE     1       4.918   1.919  -1.241  1.00  0.00           C  
ATOM      4 1HH3 ACE     1       4.918   1.507  -2.239  1.00  0.00           H  
ATOM      5 2HH3 ACE     1       5.419   1.229  -0.577  1.00  0.00           H  
ATOM      6 3HH3 ACE     1       3.896   2.041  -0.912  1.00  0.00           H  
ATOM      7  N   ALA     2       6.672   3.415  -0.491  1.00  0.00           N  
ATOM      8  CA  ALA     2       7.348   4.709  -0.491  1.00  0.00           C  
ATOM      9  C   ALA     2       8.848   4.535  -0.491  1.00  0.00           C  
ATOM     10  O   ALA     2       9.414   3.723   0.251  1.00  0.00           O  
ATOM     11  CB  ALA     2       6.840   5.501   0.726  1.00  0.00           C  
ATOM     12  H   ALA     2       7.017   2.656   0.080  1.00  0.00           H  
ATOM     13  HA  ALA     2       7.080   5.248  -1.419  1.00  0.00           H  
ATOM     14 1HB  ALA     2       5.744   5.651   0.690  1.00  0.00           H  
ATOM     15 2HB  ALA     2       7.064   4.987   1.681  1.00  0.00           H  
ATOM     16 3HB  ALA     2       7.296   6.506   0.783  1.00  0.00           H  
ATOM     17  N   PRO     3       9.561   5.256  -1.288  1.00  0.00           N  
ATOM     18  CA  PRO     3      11.011   5.152  -1.352  1.00  0.00           C  
ATOM     19  C   PRO     3      11.676   5.719  -0.086  1.00  0.00           C  
ATOM     20  O   PRO     3      11.304   6.793   0.386  1.00  0.00           O  
ATOM     21  CB  PRO     3      11.331   5.966  -2.615  1.00  0.00           C  
ATOM     22  CG  PRO     3      10.205   7.009  -2.669  1.00  0.00           C  
ATOM     23  CD  PRO     3       8.979   6.228  -2.187  1.00  0.00           C  
ATOM     24  HA  PRO     3      11.316   4.109  -1.472  1.00  0.00           H  
ATOM     25 2HB  PRO     3      11.259   5.313  -3.486  1.00  0.00           H  
ATOM     26 3HB  PRO     3      12.326   6.418  -2.588  1.00  0.00           H  
ATOM     27 2HG  PRO     3      10.063   7.421  -3.671  1.00  0.00           H  
ATOM     28 3HG  PRO     3      10.419   7.817  -1.968  1.00  0.00           H  
ATOM     29 2HD  PRO     3       8.492   5.712  -3.018  1.00  0.00           H  
ATOM     30 3HD  PRO     3       8.262   6.867  -1.667  1.00  0.00           H  
ATOM     31  N   ALA     4      12.629   5.063   0.485  1.00  0.00           N  
ATOM     32  CA  ALA     4      13.248   5.618   1.685  1.00  0.00           C  
ATOM     33  C   ALA     4      14.745   5.426   1.659  1.00  0.00           C  
ATOM     34  O   ALA     4      15.264   4.352   1.332  1.00  0.00           O  
ATOM     35  CB  ALA     4      12.583   4.952   2.903  1.00  0.00           C  
ATOM     36  H   ALA     4      12.943   4.181   0.107  1.00  0.00           H  
ATOM     37  HA  ALA     4      13.057   6.707   1.711  1.00  0.00           H  
ATOM     38 1HB  ALA     4      11.492   5.135   2.925  1.00  0.00           H  
ATOM     39 2HB  ALA     4      12.727   3.854   2.907  1.00  0.00           H  
ATOM     40 3HB  ALA     4      12.989   5.337   3.855  1.00  0.00           H  
ATOM     41  N   PRO     5      15.508   6.413   1.989  1.00  0.00           N  
ATOM     42  CA  PRO     5      16.960   6.314   1.991  1.00  0.00           C  
ATOM     43  C   PRO     5      17.464   5.413   3.131  1.00  0.00           C  
ATOM     44  O   PRO     5      17.001   5.526   4.267  1.00  0.00           O  
ATOM     45  CB  PRO     5      17.377   7.783   2.156  1.00  0.00           C  
ATOM     46  CG  PRO     5      16.220   8.400   2.956  1.00  0.00           C  
ATOM     47  CD  PRO     5      14.984   7.702   2.384  1.00  0.00           C  
ATOM     48  HA  PRO     5      17.318   5.910   1.041  1.00  0.00           H  
ATOM     49 2HB  PRO     5      17.423   8.251   1.171  1.00  0.00           H  
ATOM     50 3HB  PRO     5      18.344   7.897   2.652  1.00  0.00           H  
ATOM     51 2HG  PRO     5      16.168   9.486   2.847  1.00  0.00           H  
ATOM     52 3HG  PRO     5      16.327   8.144   4.012  1.00  0.00           H  
ATOM     53 2HD  PRO     5      14.609   8.229   1.504  1.00  0.00           H  
ATOM     54 3HD  PRO     5      14.191   7.594   3.128  1.00  0.00           H  
ATOM     55  N   ALA     6      18.379   4.534   2.897  1.00  0.00           N  
ATOM     56  CA  ALA     6      18.845   3.689   3.992  1.00  0.00           C  
ATOM     57  C   ALA     6      20.344   3.512   3.938  1.00  0.00           C  
ATOM     58  O   ALA     6      20.937   3.262   2.882  1.00  0.00           O  
ATOM     59  CB  ALA     6      18.084   2.355   3.908  1.00  0.00           C  
ATOM     60  H   ALA     6      18.766   4.432   1.970  1.00  0.00           H  
ATOM     61  HA  ALA     6      18.608   4.189   4.950  1.00  0.00           H  
ATOM     62 1HB  ALA     6      16.990   2.500   3.987  1.00  0.00           H  
ATOM     63 2HB  ALA     6      18.271   1.827   2.953  1.00  0.00           H  
ATOM     64 3HB  ALA     6      18.372   1.665   4.722  1.00  0.00           H  
ATOM     65  N   PRO     7      21.026   3.626   5.027  1.00  0.00           N  
ATOM     66  CA  PRO     7      22.473   3.471   5.063  1.00  0.00           C  
ATOM     67  C   PRO     7      22.892   2.009   4.836  1.00  0.00           C  
ATOM     68  O   PRO     7      22.308   1.095   5.420  1.00  0.00           O  
ATOM     69  CB  PRO     7      22.810   3.980   6.473  1.00  0.00           C  
ATOM     70  CG  PRO     7      21.551   3.649   7.289  1.00  0.00           C  
ATOM     71  CD  PRO     7      20.411   3.918   6.303  1.00  0.00           C  
ATOM     72  HA  PRO     7      22.945   4.094   4.300  1.00  0.00           H  
ATOM     73 2HB  PRO     7      22.940   5.064   6.437  1.00  0.00           H  
ATOM     74 3HB  PRO     7      23.714   3.526   6.885  1.00  0.00           H  
ATOM     75 2HG  PRO     7      21.466   4.255   8.193  1.00  0.00           H  
ATOM     76 3HG  PRO     7      21.557   2.591   7.558  1.00  0.00           H  
ATOM     77 2HD  PRO     7      20.109   4.967   6.331  1.00  0.00           H  
ATOM     78 3HD  PRO     7      19.549   3.271   6.483  1.00  0.00           H  
ATOM     79  N   ALA     8      23.861   1.738   4.030  1.00  0.00           N  
ATOM     80  CA  ALA     8      24.244   0.344   3.827  1.00  0.00           C  
ATOM     81  C   ALA     8      25.746   0.198   3.773  1.00  0.00           C  
ATOM     82  O   ALA     8      26.457   0.968   3.116  1.00  0.00           O  
ATOM     83  CB  ALA     8      23.551  -0.149   2.545  1.00  0.00           C  
ATOM     84  H   ALA     8      24.347   2.479   3.545  1.00  0.00           H  
ATOM     85  HA  ALA     8      23.887  -0.250   4.690  1.00  0.00           H  
ATOM     86 1HB  ALA     8      22.450  -0.070   2.617  1.00  0.00           H  
ATOM     87 2HB  ALA     8      23.859   0.433   1.655  1.00  0.00           H  
ATOM     88 3HB  ALA     8      23.780  -1.210   2.335  1.00  0.00           H  
ATOM     89  N   PRO     9      26.305  -0.758   4.434  1.00  0.00           N  
ATOM     90  CA  PRO     9      27.745  -0.970   4.437  1.00  0.00           C  
ATOM     91  C   PRO     9      28.245  -1.483   3.076  1.00  0.00           C  
ATOM     92  O   PRO     9      27.642  -2.381   2.487  1.00  0.00           O  
ATOM     93  CB  PRO     9      27.912  -1.999   5.565  1.00  0.00           C  
ATOM     94  CG  PRO     9      26.589  -2.780   5.540  1.00  0.00           C  
ATOM     95  CD  PRO     9      25.549  -1.702   5.227  1.00  0.00           C  
ATOM     96  HA  PRO     9      28.269  -0.041   4.675  1.00  0.00           H  
ATOM     97 2HB  PRO     9      28.000  -1.471   6.516  1.00  0.00           H  
ATOM     98 3HB  PRO     9      28.785  -2.641   5.429  1.00  0.00           H  
ATOM     99 2HG  PRO     9      26.385  -3.288   6.486  1.00  0.00           H  
ATOM    100 3HG  PRO     9      26.610  -3.511   4.730  1.00  0.00           H  
ATOM    101 2HD  PRO     9      25.202  -1.215   6.142  1.00  0.00           H  
ATOM    102 3HD  PRO     9      24.700  -2.099   4.665  1.00  0.00           H  
ATOM    103  N   ALA    10      29.304  -0.970   2.547  1.00  0.00           N  
ATOM    104  CA  ALA    10      29.763  -1.470   1.255  1.00  0.00           C  
ATOM    105  C   ALA    10      31.267  -1.601   1.229  1.00  0.00           C  
ATOM    106  O   ALA    10      32.011  -0.715   1.667  1.00  0.00           O  
ATOM    107  CB  ALA    10      29.230  -0.519   0.170  1.00  0.00           C  
ATOM    108  H   ALA    10      29.808  -0.233   3.020  1.00  0.00           H  
ATOM    109  HA  ALA    10      29.343  -2.481   1.097  1.00  0.00           H  
ATOM    110 1HB  ALA    10      28.124  -0.464   0.179  1.00  0.00           H  
ATOM    111 2HB  ALA    10      29.605   0.515   0.300  1.00  0.00           H  
ATOM    112 3HB  ALA    10      29.522  -0.846  -0.845  1.00  0.00           H  
ATOM    113  N   PRO    11      31.793  -2.671   0.736  1.00  0.00           N  
ATOM    114  CA  PRO    11      33.232  -2.878   0.673  1.00  0.00           C  
ATOM    115  C   PRO    11      33.893  -1.955  -0.365  1.00  0.00           C  
ATOM    116  O   PRO    11      33.391  -1.811  -1.480  1.00  0.00           O  
ATOM    117  CB  PRO    11      33.321  -4.365   0.297  1.00  0.00           C  
ATOM    118  CG  PRO    11      32.042  -4.611  -0.516  1.00  0.00           C  
ATOM    119  CD  PRO    11      30.997  -3.755   0.203  1.00  0.00           C  
ATOM    120  HA  PRO    11      33.689  -2.694   1.648  1.00  0.00           H  
ATOM    121 2HB  PRO    11      33.288  -4.964   1.210  1.00  0.00           H  
ATOM    122 3HB  PRO    11      34.230  -4.610  -0.257  1.00  0.00           H  
ATOM    123 2HG  PRO    11      31.761  -5.666  -0.547  1.00  0.00           H  
ATOM    124 3HG  PRO    11      32.178  -4.239  -1.534  1.00  0.00           H  
ATOM    125 2HD  PRO    11      30.537  -4.308   1.026  1.00  0.00           H  
ATOM    126 3HD  PRO    11      30.229  -3.382  -0.478  1.00  0.00           H  
ATOM    127  N   ALA    12      34.979  -1.328  -0.065  1.00  0.00           N  
ATOM    128  CA  ALA    12      35.591  -0.456  -1.063  1.00  0.00           C  
ATOM    129  C   ALA    12      37.094  -0.606  -1.063  1.00  0.00           C  
ATOM    130  O   ALA    12      37.750  -0.633  -0.015  1.00  0.00           O  
ATOM    131  CB  ALA    12      35.136   0.983  -0.768  1.00  0.00           C  
ATOM    132  H   ALA    12      35.400  -1.438   0.847  1.00  0.00           H  
ATOM    133  HA  ALA    12      35.231  -0.758  -2.065  1.00  0.00           H  
ATOM    134 1HB  ALA    12      34.034   1.082  -0.810  1.00  0.00           H  
ATOM    135 2HB  ALA    12      35.453   1.323   0.237  1.00  0.00           H  
ATOM    136 3HB  ALA    12      35.546   1.703  -1.499  1.00  0.00           H  
ATOM    137  N   PRO    13      37.712  -0.709  -2.191  1.00  0.00           N  
ATOM    138  CA  PRO    13      39.157  -0.856  -2.280  1.00  0.00           C  
ATOM    139  C   PRO    13      39.884   0.441  -1.887  1.00  0.00           C  
ATOM    140  O   PRO    13      39.497   1.528  -2.316  1.00  0.00           O  
ATOM    141  CB  PRO    13      39.346  -1.226  -3.759  1.00  0.00           C  
ATOM    142  CG  PRO    13      38.170  -0.529  -4.460  1.00  0.00           C  
ATOM    143  CD  PRO    13      37.021  -0.687  -3.461  1.00  0.00           C  
ATOM    144  HA  PRO    13      39.501  -1.663  -1.629  1.00  0.00           H  
ATOM    145 2HB  PRO    13      39.242  -2.307  -3.871  1.00  0.00           H  
ATOM    146 3HB  PRO    13      40.317  -0.918  -4.154  1.00  0.00           H  
ATOM    147 2HG  PRO    13      37.937  -0.974  -5.430  1.00  0.00           H  
ATOM    148 3HG  PRO    13      38.397   0.531  -4.589  1.00  0.00           H  
ATOM    149 2HD  PRO    13      36.500  -1.636  -3.610  1.00  0.00           H  
ATOM    150 3HD  PRO    13      36.314   0.145  -3.511  1.00  0.00           H  
ATOM    151  N   ALA    14      40.906   0.389  -1.102  1.00  0.00           N  
ATOM    152  CA  ALA    14      41.584   1.631  -0.740  1.00  0.00           C  
ATOM    153  C   ALA    14      43.083   1.450  -0.744  1.00  0.00           C  
ATOM    154  O   ALA    14      43.626   0.465  -0.229  1.00  0.00           O  
ATOM    155  CB  ALA    14      41.041   2.076   0.629  1.00  0.00           C  
ATOM    156  H   ALA    14      41.233  -0.497  -0.743  1.00  0.00           H  
ATOM    157  HA  ALA    14      41.343   2.399  -1.499  1.00  0.00           H  
ATOM    158 1HB  ALA    14      39.947   2.240   0.604  1.00  0.00           H  
ATOM    159 2HB  ALA    14      41.237   1.325   1.419  1.00  0.00           H  
ATOM    160 3HB  ALA    14      41.496   3.026   0.963  1.00  0.00           H  
ATOM    161  N   PRO    15      43.819   2.350  -1.302  1.00  0.00           N  
ATOM    162  CA  PRO    15      45.271   2.254  -1.351  1.00  0.00           C  
ATOM    163  C   PRO    15      45.899   2.459   0.038  1.00  0.00           C  
ATOM    164  O   PRO    15      45.515   3.373   0.768  1.00  0.00           O  
ATOM    165  CB  PRO    15      45.629   3.371  -2.342  1.00  0.00           C  
ATOM    166  CG  PRO    15      44.505   4.400  -2.150  1.00  0.00           C  
ATOM    167  CD  PRO    15      43.265   3.531  -1.927  1.00  0.00           C  
ATOM    168  HA  PRO    15      45.577   1.278  -1.735  1.00  0.00           H  
ATOM    169 2HB  PRO    15      45.581   2.973  -3.358  1.00  0.00           H  
ATOM    170 3HB  PRO    15      46.622   3.791  -2.170  1.00  0.00           H  
ATOM    171 2HG  PRO    15      44.393   5.065  -3.010  1.00  0.00           H  
ATOM    172 3HG  PRO    15      44.700   4.992  -1.254  1.00  0.00           H  
ATOM    173 2HD  PRO    15      42.802   3.258  -2.878  1.00  0.00           H  
ATOM    174 3HD  PRO    15      42.533   4.015  -1.275  1.00  0.00           H  
ATOM    175  N   ALA    16      46.834   1.667   0.441  1.00  0.00           N  
ATOM    176  CA  ALA    16      47.418   1.878   1.763  1.00  0.00           C  
ATOM    177  C   ALA    16      48.916   1.687   1.728  1.00  0.00           C  
ATOM    178  O   ALA    16      49.442   0.733   1.142  1.00  0.00           O  
ATOM    179  CB  ALA    16      46.718   0.919   2.740  1.00  0.00           C  
ATOM    180  H   ALA    16      47.158   0.914  -0.149  1.00  0.00           H  
ATOM    181  HA  ALA    16      47.228   2.923   2.071  1.00  0.00           H  
ATOM    182 1HB  ALA    16      45.626   1.099   2.780  1.00  0.00           H  
ATOM    183 2HB  ALA    16      46.860  -0.142   2.458  1.00  0.00           H  
ATOM    184 3HB  ALA    16      47.096   1.034   3.772  1.00  0.00           H  
ATOM    185  N   PRO    17      49.669   2.544   2.329  1.00  0.00           N  
ATOM    186  CA  PRO    17      51.120   2.435   2.345  1.00  0.00           C  
ATOM    187  C   PRO    17      51.591   1.260   3.219  1.00  0.00           C  
ATOM    188  O   PRO    17      51.095   1.072   4.331  1.00  0.00           O  
ATOM    189  CB  PRO    17      51.534   3.804   2.906  1.00  0.00           C  
ATOM    190  CG  PRO    17      50.355   4.198   3.808  1.00  0.00           C  
ATOM    191  CD  PRO    17      49.135   3.687   3.038  1.00  0.00           C  
ATOM    192  HA  PRO    17      51.506   2.295   1.332  1.00  0.00           H  
ATOM    193 2HB  PRO    17      51.610   4.517   2.082  1.00  0.00           H  
ATOM    194 3HB  PRO    17      52.486   3.775   3.441  1.00  0.00           H  
ATOM    195 2HG  PRO    17      50.307   5.274   3.990  1.00  0.00           H  
ATOM    196 3HG  PRO    17      50.431   3.670   4.761  1.00  0.00           H  
ATOM    197 2HD  PRO    17      48.787   4.432   2.318  1.00  0.00           H  
ATOM    198 3HD  PRO    17      48.321   3.393   3.703  1.00  0.00           H  
ATOM    199  N   ALA    18      52.511   0.467   2.786  1.00  0.00           N  
ATOM    200  CA  ALA    18      52.944  -0.642   3.630  1.00  0.00           C  
ATOM    201  C   ALA    18      54.443  -0.812   3.573  1.00  0.00           C  
ATOM    202  O   ALA    18      55.067  -0.779   2.505  1.00  0.00           O  
ATOM    203  CB  ALA    18      52.184  -1.900   3.174  1.00  0.00           C  
ATOM    204  H   ALA    18      52.925   0.611   1.876  1.00  0.00           H  
ATOM    205  HA  ALA    18      52.679  -0.413   4.679  1.00  0.00           H  
ATOM    206 1HB  ALA    18      51.088  -1.771   3.258  1.00  0.00           H  
ATOM    207 2HB  ALA    18      52.399  -2.157   2.118  1.00  0.00           H  
ATOM    208 3HB  ALA    18      52.447  -2.784   3.783  1.00  0.00           H  
ATOM    209  N   PRO    19      55.094  -0.996   4.671  1.00  0.00           N  
ATOM    210  CA  PRO    19      56.538  -1.168   4.706  1.00  0.00           C  
ATOM    211  C   PRO    19      56.962  -2.522   4.111  1.00  0.00           C  
ATOM    212  O   PRO    19      56.361  -3.553   4.414  1.00  0.00           O  
ATOM    213  CB  PRO    19      56.835  -1.054   6.209  1.00  0.00           C  
ATOM    214  CG  PRO    19      55.553  -1.579   6.872  1.00  0.00           C  
ATOM    215  CD  PRO    19      54.442  -1.048   5.962  1.00  0.00           C  
ATOM    216  HA  PRO    19      57.033  -0.369   4.148  1.00  0.00           H  
ATOM    217 2HB  PRO    19      56.967  -0.001   6.465  1.00  0.00           H  
ATOM    218 3HB  PRO    19      57.726  -1.609   6.510  1.00  0.00           H  
ATOM    219 2HG  PRO    19      55.442  -1.233   7.902  1.00  0.00           H  
ATOM    220 3HG  PRO    19      55.550  -2.670   6.850  1.00  0.00           H  
ATOM    221 2HD  PRO    19      54.140  -0.041   6.259  1.00  0.00           H  
ATOM    222 3HD  PRO    19      53.575  -1.712   5.939  1.00  0.00           H  
ATOM    223  N   ALA    20      57.954  -2.578   3.288  1.00  0.00           N  
ATOM    224  CA  ALA    20      58.342  -3.871   2.734  1.00  0.00           C  
ATOM    225  C   ALA    20      59.845  -4.011   2.685  1.00  0.00           C  
ATOM    226  O   ALA    20      60.575  -3.100   2.276  1.00  0.00           O  
ATOM    227  CB  ALA    20      57.686  -4.001   1.348  1.00  0.00           C  
ATOM    228  H   ALA    20      58.455  -1.739   3.031  1.00  0.00           H  
ATOM    229  HA  ALA    20      57.959  -4.669   3.398  1.00  0.00           H  
ATOM    230 1HB  ALA    20      56.583  -3.934   1.407  1.00  0.00           H  
ATOM    231 2HB  ALA    20      58.021  -3.206   0.653  1.00  0.00           H  
ATOM    232 3HB  ALA    20      57.920  -4.969   0.870  1.00  0.00           H  
ATOM    233  N   PRO    21      60.383  -5.113   3.083  1.00  0.00           N  
ATOM    234  CA  PRO    21      61.822  -5.330   3.070  1.00  0.00           C  
ATOM    235  C   PRO    21      62.361  -5.469   1.636  1.00  0.00           C  
ATOM    236  O   PRO    21      61.774  -6.173   0.815  1.00  0.00           O  
ATOM    237  CB  PRO    21      61.955  -6.623   3.889  1.00  0.00           C  
ATOM    238  CG  PRO    21      60.606  -7.326   3.676  1.00  0.00           C  
ATOM    239  CD  PRO    21      59.612  -6.165   3.591  1.00  0.00           C  
ATOM    240  HA  PRO    21      62.339  -4.502   3.561  1.00  0.00           H  
ATOM    241 2HB  PRO    21      62.063  -6.365   4.945  1.00  0.00           H  
ATOM    242 3HB  PRO    21      62.806  -7.235   3.582  1.00  0.00           H  
ATOM    243 2HG  PRO    21      60.362  -8.019   4.485  1.00  0.00           H  
ATOM    244 3HG  PRO    21      60.619  -7.864   2.726  1.00  0.00           H  
ATOM    245 2HD  PRO    21      59.263  -5.875   4.585  1.00  0.00           H  
ATOM    246 3HD  PRO    21      58.763  -6.396   2.944  1.00  0.00           H  
   
ATOM    247  N   NME    22      63.435  -4.843   1.292  1.00  0.00           N  
ATOM    248  CH3 NME    22      63.948  -4.971  -0.061  1.00  0.00           C  
ATOM    249  H   NME    22      63.919  -4.264   1.963  1.00  0.00           H  
ATOM    250 1HH3 NME    22      64.536  -5.872  -0.150  1.00  0.00           H  
ATOM    251 2HH3 NME    22      63.129  -5.016  -0.765  1.00  0.00           H  
ATOM    252 3HH3 NME    22      64.571  -4.122  -0.302  1.00  0.00           H  
END
