# Supplementary material for: Unraveling the Tether: Exploring Representative Protein Linkers and Their Structural and Thermodynamical Properties
Source: J Phys Chem B. 2025 Apr 6;129(15):3720–30. doi: 10.1021/acs.jpcb.4c04194 (PMC12010332; doi:10.1021/acs.jpcb.4c04194)
Supplement: Supplementary file 6 — jp4c04194_si_006.zip [file jp4c04194_si_006.zip › gs.pdb]

ATOM      1  C   ACE    21       5.330   4.628  -1.174  1.00  0.00           C
ATOM      2  O   ACE    21       5.762   4.521  -2.330  1.00  0.00           O
ATOM      3  CH3 ACE    21       3.851   4.504  -0.880  1.00  0.00           C
ATOM      4 1HH3 ACE    21       3.492   3.532  -1.186  1.00  0.00           H
ATOM      5 2HH3 ACE    21       3.673   4.625   0.178  1.00  0.00           H
ATOM      6 3HH3 ACE    21       3.303   5.265  -1.417  1.00  0.00           H
ATOM      7  N   GLY    22       6.154   4.847  -0.206  1.00  0.00           N
ATOM      8  CA  GLY    22       7.579   4.964  -0.502  1.00  0.00           C  
ATOM      9  C   GLY    22       8.408   4.256   0.542  1.00  0.00           C  
ATOM     10  O   GLY    22       8.181   4.375   1.749  1.00  0.00           O  
ATOM     11  H   GLY    22       5.818   4.937   0.742  1.00  0.00           H  
ATOM     12 3HA  GLY    22       7.831   5.983  -0.514  0.00  0.00           H  
ATOM     13  HA  GLY    22       7.783   4.487  -1.479  1.00  0.00           H  
ATOM     14  N   SER    23       9.384   3.503   0.161  1.00  0.00           N  
ATOM     15  CA  SER    23      10.185   2.818   1.171  1.00  0.00           C  
ATOM     16  C   SER    23      11.653   2.856   0.814  1.00  0.00           C  
ATOM     17  O   SER    23      12.053   2.616  -0.325  1.00  0.00           O  
ATOM     18  CB  SER    23       9.687   1.366   1.380  1.00  0.00           C  
ATOM     19  OG  SER    23       8.354   1.304   1.898  1.00  0.00           O  
ATOM     20  H   SER    23       9.590   3.388  -0.821  1.00  0.00           H  
ATOM     21  HA  SER    23      10.074   3.367   2.124  1.00  0.00           H  
ATOM     22 2HB  SER    23      10.368   0.801   2.044  1.00  0.00           H  
ATOM     23 3HB  SER    23       9.712   0.822   0.416  1.00  0.00           H  
ATOM     24  HG  SER    23       8.364   1.715   2.766  1.00  0.00           H

ATOM     25  N   NME    24      12.512   3.148   1.730  1.00  0.00           N
ATOM     26  CH3 NME    24      13.929   3.191   1.410  1.00  0.00           C
ATOM     27  H   NME    24      12.201   3.348   2.670  1.00  0.00           H
ATOM     28 1HH3 NME    24      14.345   2.195   1.444  1.00  0.00           H
ATOM     29 2HH3 NME    24      14.072   3.597   0.419  1.00  0.00           H
ATOM     30 3HH3 NME    24      14.450   3.813   2.123  1.00  0.00           H
END
