# Supplementary material for: Unraveling the Tether: Exploring Representative Protein Linkers and Their Structural and Thermodynamical Properties
Source: J Phys Chem B. 2025 Apr 6;129(15):3720–30. doi: 10.1021/acs.jpcb.4c04194 (PMC12010332; doi:10.1021/acs.jpcb.4c04194)
Supplement: Supplementary file 6 — jp4c04194_si_006.zip [file jp4c04194_si_006.zip › gs2.pdb]

ATOM      1  C   ACE    21       5.330   4.628  -1.174  1.00  0.00           C  
ATOM      2  O   ACE    21       5.762   4.521  -2.330  1.00  0.00           O  
ATOM      3  CH3 ACE    21       3.851   4.504  -0.880  1.00  0.00           C  
ATOM      4 1HH3 ACE    21       3.492   3.532  -1.186  1.00  0.00           H  
ATOM      5 2HH3 ACE    21       3.673   4.625   0.178  1.00  0.00           H  
ATOM      6 3HH3 ACE    21       3.303   5.265  -1.417  1.00  0.00           H  
ATOM      7  N   GLY    22       6.154   4.847  -0.206  1.00  0.00           N  
ATOM      8  CA  GLY    22       7.579   4.964  -0.502  1.00  0.00           C  
ATOM      9  C   GLY    22       8.408   4.256   0.542  1.00  0.00           C  
ATOM     10  O   GLY    22       8.181   4.375   1.749  1.00  0.00           O  
ATOM     11  H   GLY    22       5.818   4.937   0.742  1.00  0.00           H  
ATOM     12 3HA  GLY    22       7.831   5.983  -0.514  0.00  0.00           H  
ATOM     13  HA  GLY    22       7.783   4.487  -1.479  1.00  0.00           H  
ATOM     14  N   SER    23       9.384   3.503   0.161  1.00  0.00           N  
ATOM     15  CA  SER    23      10.185   2.818   1.171  1.00  0.00           C  
ATOM     16  C   SER    23      11.653   2.856   0.814  1.00  0.00           C  
ATOM     17  O   SER    23      12.053   2.616  -0.325  1.00  0.00           O  
ATOM     18  CB  SER    23       9.687   1.366   1.380  1.00  0.00           C  
ATOM     19  OG  SER    23       9.952   0.520   0.256  1.00  0.00           O  
ATOM     20  H   SER    23       9.590   3.388  -0.821  1.00  0.00           H  
ATOM     21  HA  SER    23      10.074   3.367   2.124  1.00  0.00           H  
ATOM     22 2HB  SER    23       8.605   1.344   1.612  1.00  0.00           H  
ATOM     23 3HB  SER    23      10.179   0.928   2.270  1.00  0.00           H  
ATOM     24  HG  SER    23       9.460   0.871  -0.490  1.00  0.00           H  
ATOM     25  N   GLY    24      12.512   3.149   1.730  1.00  0.00           N  
ATOM     26  CA  GLY    24      13.931   3.185   1.384  1.00  0.00           C  
ATOM     27  C   GLY    24      14.769   2.564   2.475  1.00  0.00           C  
ATOM     28  O   GLY    24      14.583   2.818   3.668  1.00  0.00           O  
ATOM     29  H   GLY    24      12.209   3.350   2.672  1.00  0.00           H  
ATOM     30 3HA  GLY    24      14.214   4.188   1.257  0.00  0.00           H  
ATOM     31  HA  GLY    24      14.089   2.600   0.459  1.00  0.00           H  
ATOM     32  N   SER    25      15.709   1.742   2.150  1.00  0.00           N  
ATOM     33  CA  SER    25      16.519   1.141   3.205  1.00  0.00           C  
ATOM     34  C   SER    25      17.975   1.090   2.806  1.00  0.00           C  
ATOM     35  O   SER    25      18.332   0.717   1.688  1.00  0.00           O  
ATOM     36  CB  SER    25      15.983  -0.263   3.581  1.00  0.00           C  
ATOM     37  OG  SER    25      14.665  -0.224   4.139  1.00  0.00           O  
ATOM     38  H   SER    25      15.881   1.517   1.180  1.00  0.00           H  
ATOM     39  HA  SER    25      16.454   1.791   4.097  1.00  0.00           H  
ATOM     40 2HB  SER    25      16.666  -0.778   4.283  1.00  0.00           H  
ATOM     41 3HB  SER    25      15.960  -0.907   2.680  1.00  0.00           H  
ATOM     42  HG  SER    25      14.714   0.275   4.958  1.00  0.00           H  
   
ATOM     43  N   NME    26      18.872   1.448   3.662  1.00  0.00           N  
ATOM     44  CH3 NME    26      20.278   1.408   3.300  1.00  0.00           C  
ATOM     45  H   NME    26      18.596   1.757   4.583  1.00  0.00           H  
ATOM     46 1HH3 NME    26      20.664   0.408   3.428  1.00  0.00           H  
ATOM     47 2HH3 NME    26      20.403   1.702   2.267  1.00  0.00           H  
ATOM     48 3HH3 NME    26      20.841   2.084   3.927  1.00  0.00           H  
END
