# Supplementary material for: Unraveling the Tether: Exploring Representative Protein Linkers and Their Structural and Thermodynamical Properties
Source: J Phys Chem B. 2025 Apr 6;129(15):3720–30. doi: 10.1021/acs.jpcb.4c04194 (PMC12010332; doi:10.1021/acs.jpcb.4c04194)
Supplement: Supplementary file 6 — jp4c04194_si_006.zip [file jp4c04194_si_006.zip › gs5.pdb]

ATOM      1  C   ACE    21       5.330   4.628  -1.174  1.00  0.00           C  
ATOM      2  O   ACE    21       5.762   4.521  -2.330  1.00  0.00           O  
ATOM      3  CH3 ACE    21       3.851   4.504  -0.880  1.00  0.00           C  
ATOM      4 1HH3 ACE    21       3.492   3.532  -1.186  1.00  0.00           H  
ATOM      5 2HH3 ACE    21       3.673   4.625   0.178  1.00  0.00           H  
ATOM      6 3HH3 ACE    21       3.303   5.265  -1.417  1.00  0.00           H  
ATOM      7  N   GLY    22       6.154   4.847  -0.206  1.00  0.00           N  
ATOM      8  CA  GLY    22       7.579   4.964  -0.502  1.00  0.00           C  
ATOM      9  C   GLY    22       8.408   4.256   0.542  1.00  0.00           C  
ATOM     10  O   GLY    22       8.181   4.375   1.749  1.00  0.00           O  
ATOM     11  H   GLY    22       5.818   4.937   0.742  1.00  0.00           H  
ATOM     12 3HA  GLY    22       7.831   5.983  -0.514  0.00  0.00           H  
ATOM     13  HA  GLY    22       7.783   4.487  -1.479  1.00  0.00           H  
ATOM     14  N   SER    23       9.384   3.503   0.161  1.00  0.00           N  
ATOM     15  CA  SER    23      10.185   2.818   1.171  1.00  0.00           C  
ATOM     16  C   SER    23      11.653   2.856   0.814  1.00  0.00           C  
ATOM     17  O   SER    23      12.053   2.616  -0.325  1.00  0.00           O  
ATOM     18  CB  SER    23       9.687   1.366   1.380  1.00  0.00           C  
ATOM     19  OG  SER    23       9.952   0.520   0.256  1.00  0.00           O  
ATOM     20  H   SER    23       9.590   3.388  -0.821  1.00  0.00           H  
ATOM     21  HA  SER    23      10.074   3.367   2.124  1.00  0.00           H  
ATOM     22 2HB  SER    23       8.605   1.344   1.612  1.00  0.00           H  
ATOM     23 3HB  SER    23      10.179   0.928   2.270  1.00  0.00           H  
ATOM     24  HG  SER    23       9.460   0.871  -0.490  1.00  0.00           H  
ATOM     25  N   GLY    24      12.512   3.149   1.730  1.00  0.00           N  
ATOM     26  CA  GLY    24      13.931   3.185   1.384  1.00  0.00           C  
ATOM     27  C   GLY    24      14.769   2.564   2.475  1.00  0.00           C  
ATOM     28  O   GLY    24      14.583   2.818   3.668  1.00  0.00           O  
ATOM     29  H   GLY    24      12.209   3.350   2.672  1.00  0.00           H  
ATOM     30 3HA  GLY    24      14.214   4.188   1.257  0.00  0.00           H  
ATOM     31  HA  GLY    24      14.089   2.600   0.459  1.00  0.00           H  
ATOM     32  N   SER    25      15.709   1.742   2.150  1.00  0.00           N  
ATOM     33  CA  SER    25      16.519   1.141   3.205  1.00  0.00           C  
ATOM     34  C   SER    25      17.975   1.090   2.806  1.00  0.00           C  
ATOM     35  O   SER    25      18.332   0.717   1.688  1.00  0.00           O  
ATOM     36  CB  SER    25      15.983  -0.263   3.581  1.00  0.00           C  
ATOM     37  OG  SER    25      16.187  -1.232   2.548  1.00  0.00           O  
ATOM     38  H   SER    25      15.881   1.517   1.180  1.00  0.00           H  
ATOM     39  HA  SER    25      16.454   1.791   4.097  1.00  0.00           H  
ATOM     40 2HB  SER    25      14.908  -0.223   3.844  1.00  0.00           H  
ATOM     41 3HB  SER    25      16.488  -0.621   4.500  1.00  0.00           H  
ATOM     42  HG  SER    25      15.683  -0.946   1.782  1.00  0.00           H  
ATOM     43  N   GLY    26      18.872   1.449   3.662  1.00  0.00           N  
ATOM     44  CA  GLY    26      20.279   1.400   3.275  1.00  0.00           C  
ATOM     45  C   GLY    26      21.131   0.869   4.403  1.00  0.00           C  
ATOM     46  O   GLY    26      20.990   1.255   5.566  1.00  0.00           O  
ATOM     47  H   GLY    26      18.604   1.759   4.585  1.00  0.00           H  
ATOM     48 3HA  GLY    26      20.589   2.374   3.034  0.00  0.00           H  
ATOM     49  HA  GLY    26      20.391   0.716   2.413  1.00  0.00           H  
ATOM     50  N   SER    27      22.034  -0.014   4.142  1.00  0.00           N  
ATOM     51  CA  SER    27      22.858  -0.527   5.233  1.00  0.00           C  
ATOM     52  C   SER    27      24.299  -0.669   4.801  1.00  0.00           C  
ATOM     53  O   SER    27      24.609  -1.170   3.721  1.00  0.00           O  
ATOM     54  CB  SER    27      22.290  -1.863   5.771  1.00  0.00           C  
ATOM     55  OG  SER    27      22.431  -2.943   4.842  1.00  0.00           O  
ATOM     56  H   SER    27      22.169  -0.346   3.197  1.00  0.00           H  
ATOM     57  HA  SER    27      22.840   0.216   6.051  1.00  0.00           H  
ATOM     58 2HB  SER    27      21.226  -1.760   6.058  1.00  0.00           H  
ATOM     59 3HB  SER    27      22.811  -2.139   6.709  1.00  0.00           H  
ATOM     60  HG  SER    27      21.914  -2.723   4.064  1.00  0.00           H  
ATOM     61  N   GLY    28      25.231  -0.253   5.589  1.00  0.00           N  
ATOM     62  CA  GLY    28      26.624  -0.390   5.172  1.00  0.00           C  
ATOM     63  C   GLY    28      27.493  -0.827   6.326  1.00  0.00           C  
ATOM     64  O   GLY    28      27.400  -0.316   7.445  1.00  0.00           O  
ATOM     65  H   GLY    28      25.002   0.162   6.481  1.00  0.00           H  
ATOM     66 3HA  GLY    28      26.956   0.541   4.819  0.00  0.00           H  
ATOM     67  HA  GLY    28      26.688  -1.166   4.385  1.00  0.00           H  
ATOM     68  N   SER    29      28.360  -1.764   6.136  1.00  0.00           N  
ATOM     69  CA  SER    29      29.201  -2.186   7.253  1.00  0.00           C  
ATOM     70  C   SER    29      30.623  -2.422   6.800  1.00  0.00           C  
ATOM     71  O   SER    29      30.884  -3.045   5.771  1.00  0.00           O  
ATOM     72  CB  SER    29      28.608  -3.438   7.947  1.00  0.00           C  
ATOM     73  OG  SER    29      28.688  -4.614   7.135  1.00  0.00           O  
ATOM     74  H   SER    29      28.456  -2.198   5.229  1.00  0.00           H  
ATOM     75  HA  SER    29      29.232  -1.360   7.987  1.00  0.00           H  
ATOM     76 2HB  SER    29      27.557  -3.268   8.249  1.00  0.00           H  
ATOM     77 3HB  SER    29      29.150  -3.631   8.893  1.00  0.00           H  
ATOM     78  HG  SER    29      28.154  -4.460   6.352  1.00  0.00           H  
ATOM     79  N   GLY    30      31.592  -1.957   7.513  1.00  0.00           N  
ATOM     80  CA  GLY    30      32.966  -2.185   7.075  1.00  0.00           C  
ATOM     81  C   GLY    30      33.856  -2.527   8.245  1.00  0.00           C  
ATOM     82  O   GLY    30      33.814  -1.897   9.305  1.00  0.00           O  
ATOM     83  H   GLY    30      31.403  -1.442   8.361  1.00  0.00           H  
ATOM     84 3HA  GLY    30      33.316  -1.308   6.616  0.00  0.00           H  
ATOM     85  HA  GLY    30      32.981  -3.041   6.374  1.00  0.00           H  
ATOM     86  N   SER    31      34.688  -3.507   8.132  1.00  0.00           N  
ATOM     87  CA  SER    31      35.549  -3.837   9.264  1.00  0.00           C  
ATOM     88  C   SER    31      36.948  -4.169   8.801  1.00  0.00           C  
ATOM     89  O   SER    31      37.157  -4.906   7.838  1.00  0.00           O  
ATOM     90  CB  SER    31      34.939  -4.988  10.104  1.00  0.00           C  
ATOM     91  OG  SER    31      33.692  -4.633  10.712  1.00  0.00           O  
ATOM     92  H   SER    31      34.742  -4.038   7.275  1.00  0.00           H  
ATOM     93  HA  SER    31      35.628  -2.940   9.905  1.00  0.00           H  
ATOM     94 2HB  SER    31      35.645  -5.332  10.883  1.00  0.00           H  
ATOM     95 3HB  SER    31      34.773  -5.873   9.459  1.00  0.00           H  
ATOM     96  HG  SER    31      33.865  -3.913  11.323  1.00  0.00           H  
   
ATOM     97  N   NME    32      37.953  -3.664   9.433  1.00  0.00           N  
ATOM     98  CH3 NME    32      39.307  -3.969   9.005  1.00  0.00           C  
ATOM     99  H   NME    32      37.798  -3.057  10.225  1.00  0.00           H  
ATOM    100 1HH3 NME    32      39.620  -4.916   9.417  1.00  0.00           H  
ATOM    101 2HH3 NME    32      39.351  -4.025   7.927  1.00  0.00           H  
ATOM    102 3HH3 NME    32      39.984  -3.198   9.344  1.00  0.00           H  
END
