# Supplementary material for: Unraveling the Tether: Exploring Representative Protein Linkers and Their Structural and Thermodynamical Properties
Source: J Phys Chem B. 2025 Apr 6;129(15):3720–30. doi: 10.1021/acs.jpcb.4c04194 (PMC12010332; doi:10.1021/acs.jpcb.4c04194)
Supplement: Supplementary file 6 — jp4c04194_si_006.zip [file jp4c04194_si_006.zip › gss.pdb]

ATOM      1  C   ACE    21       5.330   4.628  -1.174  1.00  0.00           C  
ATOM      2  O   ACE    21       5.762   4.521  -2.330  1.00  0.00           O  
ATOM      3  CH3 ACE    21       3.851   4.504  -0.880  1.00  0.00           C  
ATOM      4 1HH3 ACE    21       3.492   3.532  -1.186  1.00  0.00           H  
ATOM      5 2HH3 ACE    21       3.673   4.625   0.178  1.00  0.00           H  
ATOM      6 3HH3 ACE    21       3.303   5.265  -1.417  1.00  0.00           H  
ATOM      7  N   GLY    22       6.154   4.847  -0.206  1.00  0.00           N  
ATOM      8  CA  GLY    22       7.579   4.964  -0.502  1.00  0.00           C  
ATOM      9  C   GLY    22       8.408   4.256   0.542  1.00  0.00           C  
ATOM     10  O   GLY    22       8.181   4.375   1.749  1.00  0.00           O  
ATOM     11  H   GLY    22       5.818   4.937   0.742  1.00  0.00           H  
ATOM     12 3HA  GLY    22       7.831   5.983  -0.514  0.00  0.00           H  
ATOM     13  HA  GLY    22       7.783   4.487  -1.479  1.00  0.00           H  
ATOM     14  N   SER    23       9.384   3.503   0.161  1.00  0.00           N  
ATOM     15  CA  SER    23      10.185   2.818   1.171  1.00  0.00           C  
ATOM     16  C   SER    23      11.653   2.856   0.814  1.00  0.00           C  
ATOM     17  O   SER    23      12.053   2.616  -0.325  1.00  0.00           O  
ATOM     18  CB  SER    23       9.687   1.366   1.380  1.00  0.00           C  
ATOM     19  OG  SER    23       9.952   0.520   0.256  1.00  0.00           O  
ATOM     20  H   SER    23       9.590   3.388  -0.821  1.00  0.00           H  
ATOM     21  HA  SER    23      10.074   3.367   2.124  1.00  0.00           H  
ATOM     22 2HB  SER    23       8.605   1.344   1.612  1.00  0.00           H  
ATOM     23 3HB  SER    23      10.179   0.928   2.270  1.00  0.00           H  
ATOM     24  HG  SER    23       9.460   0.871  -0.490  1.00  0.00           H  
ATOM     25  N   SER    24      12.512   3.149   1.730  1.00  0.00           N  
ATOM     26  CA  SER    24      13.930   3.185   1.384  1.00  0.00           C  
ATOM     27  C   SER    24      14.770   2.563   2.475  1.00  0.00           C  
ATOM     28  O   SER    24      14.584   2.818   3.665  1.00  0.00           O  
ATOM     29  CB  SER    24      14.385   4.632   1.070  1.00  0.00           C  
ATOM     30  OG  SER    24      13.735   5.183  -0.081  1.00  0.00           O  
ATOM     31  H   SER    24      12.209   3.350   2.672  1.00  0.00           H  
ATOM     32  HA  SER    24      14.075   2.568   0.478  1.00  0.00           H  
ATOM     33 2HB  SER    24      15.482   4.687   0.936  1.00  0.00           H  
ATOM     34 3HB  SER    24      14.170   5.286   1.938  1.00  0.00           H  
ATOM     35  HG  SER    24      13.990   4.649  -0.837  1.00  0.00           H  
   
ATOM     36  N   NME    25      15.709   1.740   2.150  1.00  0.00           N  
ATOM     37  CH3 NME    25      16.528   1.130   3.183  1.00  0.00           C  
ATOM     38  H   NME    25      15.874   1.520   1.179  1.00  0.00           H  
ATOM     39 1HH3 NME    25      17.322   1.803   3.470  1.00  0.00           H  
ATOM     40 2HH3 NME    25      15.925   0.908   4.051  1.00  0.00           H  
ATOM     41 3HH3 NME    25      16.964   0.213   2.814  1.00  0.00           H  
END
