# Supplementary material for: Unraveling the Tether: Exploring Representative Protein Linkers and Their Structural and Thermodynamical Properties
Source: J Phys Chem B. 2025 Apr 6;129(15):3720–30. doi: 10.1021/acs.jpcb.4c04194 (PMC12010332; doi:10.1021/acs.jpcb.4c04194)
Supplement: Supplementary file 6 — jp4c04194_si_006.zip [file jp4c04194_si_006.zip › gss2.pdb]

ATOM      1  C   ACE    21       5.330   4.628  -1.174  1.00  0.00           C  
ATOM      2  O   ACE    21       5.762   4.521  -2.330  1.00  0.00           O  
ATOM      3  CH3 ACE    21       3.851   4.504  -0.880  1.00  0.00           C  
ATOM      4 1HH3 ACE    21       3.492   3.532  -1.186  1.00  0.00           H  
ATOM      5 2HH3 ACE    21       3.673   4.625   0.178  1.00  0.00           H  
ATOM      6 3HH3 ACE    21       3.303   5.265  -1.417  1.00  0.00           H  
ATOM      7  N   GLY    22       6.154   4.847  -0.206  1.00  0.00           N  
ATOM      8  CA  GLY    22       7.579   4.964  -0.502  1.00  0.00           C  
ATOM      9  C   GLY    22       8.408   4.256   0.542  1.00  0.00           C  
ATOM     10  O   GLY    22       8.181   4.375   1.749  1.00  0.00           O  
ATOM     11  H   GLY    22       5.818   4.937   0.742  1.00  0.00           H  
ATOM     12 3HA  GLY    22       7.831   5.983  -0.514  0.00  0.00           H  
ATOM     13  HA  GLY    22       7.783   4.487  -1.479  1.00  0.00           H  
ATOM     14  N   SER    23       9.384   3.503   0.161  1.00  0.00           N  
ATOM     15  CA  SER    23      10.185   2.818   1.171  1.00  0.00           C  
ATOM     16  C   SER    23      11.653   2.856   0.814  1.00  0.00           C  
ATOM     17  O   SER    23      12.053   2.616  -0.325  1.00  0.00           O  
ATOM     18  CB  SER    23       9.687   1.366   1.380  1.00  0.00           C  
ATOM     19  OG  SER    23       9.952   0.520   0.256  1.00  0.00           O  
ATOM     20  H   SER    23       9.590   3.388  -0.821  1.00  0.00           H  
ATOM     21  HA  SER    23      10.074   3.367   2.124  1.00  0.00           H  
ATOM     22 2HB  SER    23       8.605   1.344   1.612  1.00  0.00           H  
ATOM     23 3HB  SER    23      10.179   0.928   2.270  1.00  0.00           H  
ATOM     24  HG  SER    23       9.460   0.871  -0.490  1.00  0.00           H  
ATOM     25  N   SER    24      12.512   3.149   1.730  1.00  0.00           N  
ATOM     26  CA  SER    24      13.930   3.185   1.384  1.00  0.00           C  
ATOM     27  C   SER    24      14.770   2.563   2.475  1.00  0.00           C  
ATOM     28  O   SER    24      14.584   2.817   3.665  1.00  0.00           O  
ATOM     29  CB  SER    24      14.385   4.632   1.070  1.00  0.00           C  
ATOM     30  OG  SER    24      14.405   5.472   2.229  1.00  0.00           O  
ATOM     31  H   SER    24      12.209   3.350   2.672  1.00  0.00           H  
ATOM     32  HA  SER    24      14.076   2.568   0.477  1.00  0.00           H  
ATOM     33 2HB  SER    24      13.748   5.092   0.291  1.00  0.00           H  
ATOM     34 3HB  SER    24      15.403   4.617   0.634  1.00  0.00           H  
ATOM     35  HG  SER    24      13.503   5.536   2.554  1.00  0.00           H  
ATOM     36  N   GLY    25      15.709   1.740   2.150  1.00  0.00           N  
ATOM     37  CA  GLY    25      16.520   1.139   3.205  1.00  0.00           C  
ATOM     38  C   GLY    25      17.974   1.088   2.806  1.00  0.00           C  
ATOM     39  O   GLY    25      18.332   0.714   1.686  1.00  0.00           O  
ATOM     40  H   GLY    25      15.881   1.515   1.181  1.00  0.00           H  
ATOM     41 3HA  GLY    25      16.171   0.163   3.374  0.00  0.00           H  
ATOM     42  HA  GLY    25      16.439   1.760   4.117  1.00  0.00           H  
ATOM     43  N   SER    26      18.871   1.446   3.662  1.00  0.00           N  
ATOM     44  CA  SER    26      20.278   1.395   3.276  1.00  0.00           C  
ATOM     45  C   SER    26      21.130   0.864   4.404  1.00  0.00           C  
ATOM     46  O   SER    26      20.989   1.249   5.564  1.00  0.00           O  
ATOM     47  CB  SER    26      20.768   2.785   2.797  1.00  0.00           C  
ATOM     48  OG  SER    26      20.850   3.742   3.859  1.00  0.00           O  
ATOM     49  H   SER    26      18.603   1.755   4.586  1.00  0.00           H  
ATOM     50  HA  SER    26      20.375   0.682   2.437  1.00  0.00           H  
ATOM     51 2HB  SER    26      20.122   3.182   1.991  1.00  0.00           H  
ATOM     52 3HB  SER    26      21.771   2.688   2.337  1.00  0.00           H  
ATOM     53  HG  SER    26      19.961   3.870   4.199  1.00  0.00           H  
ATOM     54  N   SER    27      22.032  -0.021   4.143  1.00  0.00           N  
ATOM     55  CA  SER    27      22.855  -0.534   5.235  1.00  0.00           C  
ATOM     56  C   SER    27      24.296  -0.678   4.804  1.00  0.00           C  
ATOM     57  O   SER    27      24.606  -1.179   3.724  1.00  0.00           O  
ATOM     58  CB  SER    27      22.286  -1.870   5.773  1.00  0.00           C  
ATOM     59  OG  SER    27      20.987  -1.726   6.360  1.00  0.00           O  
ATOM     60  H   SER    27      22.167  -0.353   3.199  1.00  0.00           H  
ATOM     61  HA  SER    27      22.838   0.209   6.053  1.00  0.00           H  
ATOM     62 2HB  SER    27      22.973  -2.331   6.508  1.00  0.00           H  
ATOM     63 3HB  SER    27      22.216  -2.605   4.948  1.00  0.00           H  
ATOM     64  HG  SER    27      21.078  -1.144   7.118  1.00  0.00           H  
   
ATOM     65  N   NME    28      25.229  -0.262   5.592  1.00  0.00           N  
ATOM     66  CH3 NME    28      26.622  -0.390   5.199  1.00  0.00           C  
ATOM     67  H   NME    28      24.991   0.152   6.482  1.00  0.00           H  
ATOM     68 1HH3 NME    28      26.979  -1.383   5.423  1.00  0.00           H  
ATOM     69 2HH3 NME    28      26.725  -0.212   4.138  1.00  0.00           H  
ATOM     70 3HH3 NME    28      27.224   0.329   5.735  1.00  0.00           H  
END
