# Supplementary material for: Unraveling the Tether: Exploring Representative Protein Linkers and Their Structural and Thermodynamical Properties
Source: J Phys Chem B. 2025 Apr 6;129(15):3720–30. doi: 10.1021/acs.jpcb.4c04194 (PMC12010332; doi:10.1021/acs.jpcb.4c04194)
Supplement: Supplementary file 6 — jp4c04194_si_006.zip [file jp4c04194_si_006.zip › gss4.pdb]

ATOM      1  C   ACE    21       5.330   4.628  -1.174  1.00  0.00           C  
ATOM      2  O   ACE    21       5.762   4.521  -2.330  1.00  0.00           O  
ATOM      3  CH3 ACE    21       3.851   4.504  -0.880  1.00  0.00           C  
ATOM      4 1HH3 ACE    21       3.492   3.532  -1.186  1.00  0.00           H  
ATOM      5 2HH3 ACE    21       3.673   4.625   0.178  1.00  0.00           H  
ATOM      6 3HH3 ACE    21       3.303   5.265  -1.417  1.00  0.00           H  
ATOM      7  N   GLY    22       6.154   4.847  -0.206  1.00  0.00           N  
ATOM      8  CA  GLY    22       7.579   4.964  -0.502  1.00  0.00           C  
ATOM      9  C   GLY    22       8.408   4.256   0.542  1.00  0.00           C  
ATOM     10  O   GLY    22       8.181   4.375   1.749  1.00  0.00           O  
ATOM     11  H   GLY    22       5.818   4.937   0.742  1.00  0.00           H  
ATOM     12 3HA  GLY    22       7.831   5.983  -0.514  0.00  0.00           H  
ATOM     13  HA  GLY    22       7.783   4.487  -1.479  1.00  0.00           H  
ATOM     14  N   SER    23       9.384   3.503   0.161  1.00  0.00           N  
ATOM     15  CA  SER    23      10.185   2.818   1.171  1.00  0.00           C  
ATOM     16  C   SER    23      11.653   2.856   0.814  1.00  0.00           C  
ATOM     17  O   SER    23      12.053   2.616  -0.325  1.00  0.00           O  
ATOM     18  CB  SER    23       9.687   1.366   1.380  1.00  0.00           C  
ATOM     19  OG  SER    23       9.952   0.520   0.256  1.00  0.00           O  
ATOM     20  H   SER    23       9.590   3.388  -0.821  1.00  0.00           H  
ATOM     21  HA  SER    23      10.074   3.367   2.124  1.00  0.00           H  
ATOM     22 2HB  SER    23       8.605   1.344   1.612  1.00  0.00           H  
ATOM     23 3HB  SER    23      10.179   0.928   2.270  1.00  0.00           H  
ATOM     24  HG  SER    23       9.460   0.871  -0.490  1.00  0.00           H  
ATOM     25  N   SER    24      12.512   3.149   1.730  1.00  0.00           N  
ATOM     26  CA  SER    24      13.930   3.185   1.384  1.00  0.00           C  
ATOM     27  C   SER    24      14.770   2.563   2.475  1.00  0.00           C  
ATOM     28  O   SER    24      14.584   2.817   3.665  1.00  0.00           O  
ATOM     29  CB  SER    24      14.385   4.632   1.070  1.00  0.00           C  
ATOM     30  OG  SER    24      14.405   5.472   2.229  1.00  0.00           O  
ATOM     31  H   SER    24      12.209   3.350   2.672  1.00  0.00           H  
ATOM     32  HA  SER    24      14.076   2.568   0.477  1.00  0.00           H  
ATOM     33 2HB  SER    24      13.748   5.092   0.291  1.00  0.00           H  
ATOM     34 3HB  SER    24      15.403   4.617   0.634  1.00  0.00           H  
ATOM     35  HG  SER    24      13.503   5.536   2.554  1.00  0.00           H  
ATOM     36  N   GLY    25      15.709   1.740   2.150  1.00  0.00           N  
ATOM     37  CA  GLY    25      16.520   1.139   3.205  1.00  0.00           C  
ATOM     38  C   GLY    25      17.974   1.088   2.806  1.00  0.00           C  
ATOM     39  O   GLY    25      18.332   0.714   1.686  1.00  0.00           O  
ATOM     40  H   GLY    25      15.881   1.515   1.181  1.00  0.00           H  
ATOM     41 3HA  GLY    25      16.171   0.163   3.374  0.00  0.00           H  
ATOM     42  HA  GLY    25      16.439   1.760   4.117  1.00  0.00           H  
ATOM     43  N   SER    26      18.871   1.446   3.662  1.00  0.00           N  
ATOM     44  CA  SER    26      20.278   1.395   3.276  1.00  0.00           C  
ATOM     45  C   SER    26      21.130   0.864   4.404  1.00  0.00           C  
ATOM     46  O   SER    26      20.989   1.249   5.564  1.00  0.00           O  
ATOM     47  CB  SER    26      20.768   2.785   2.797  1.00  0.00           C  
ATOM     48  OG  SER    26      20.850   3.742   3.859  1.00  0.00           O  
ATOM     49  H   SER    26      18.603   1.755   4.586  1.00  0.00           H  
ATOM     50  HA  SER    26      20.375   0.682   2.437  1.00  0.00           H  
ATOM     51 2HB  SER    26      20.122   3.182   1.991  1.00  0.00           H  
ATOM     52 3HB  SER    26      21.771   2.688   2.337  1.00  0.00           H  
ATOM     53  HG  SER    26      19.961   3.870   4.199  1.00  0.00           H  
ATOM     54  N   SER    27      22.032  -0.021   4.143  1.00  0.00           N  
ATOM     55  CA  SER    27      22.855  -0.534   5.235  1.00  0.00           C  
ATOM     56  C   SER    27      24.296  -0.678   4.804  1.00  0.00           C  
ATOM     57  O   SER    27      24.606  -1.180   3.723  1.00  0.00           O  
ATOM     58  CB  SER    27      22.286  -1.870   5.773  1.00  0.00           C  
ATOM     59  OG  SER    27      22.427  -2.950   4.845  1.00  0.00           O  
ATOM     60  H   SER    27      22.167  -0.353   3.199  1.00  0.00           H  
ATOM     61  HA  SER    27      22.838   0.209   6.053  1.00  0.00           H  
ATOM     62 2HB  SER    27      21.222  -1.765   6.060  1.00  0.00           H  
ATOM     63 3HB  SER    27      22.807  -2.146   6.711  1.00  0.00           H  
ATOM     64  HG  SER    27      21.909  -2.729   4.066  1.00  0.00           H  
ATOM     65  N   GLY    28      25.229  -0.262   5.591  1.00  0.00           N  
ATOM     66  CA  GLY    28      26.622  -0.401   5.175  1.00  0.00           C  
ATOM     67  C   GLY    28      27.490  -0.839   6.329  1.00  0.00           C  
ATOM     68  O   GLY    28      27.398  -0.327   7.448  1.00  0.00           O  
ATOM     69  H   GLY    28      25.000   0.153   6.483  1.00  0.00           H  
ATOM     70 3HA  GLY    28      26.955   0.530   4.822  0.00  0.00           H  
ATOM     71  HA  GLY    28      26.685  -1.177   4.388  1.00  0.00           H  
ATOM     72  N   SER    29      28.356  -1.776   6.139  1.00  0.00           N  
ATOM     73  CA  SER    29      29.196  -2.199   7.256  1.00  0.00           C  
ATOM     74  C   SER    29      30.618  -2.437   6.804  1.00  0.00           C  
ATOM     75  O   SER    29      30.879  -3.060   5.775  1.00  0.00           O  
ATOM     76  CB  SER    29      28.603  -3.450   7.950  1.00  0.00           C  
ATOM     77  OG  SER    29      28.681  -4.627   7.139  1.00  0.00           O  
ATOM     78  H   SER    29      28.451  -2.211   5.233  1.00  0.00           H  
ATOM     79  HA  SER    29      29.228  -1.373   7.991  1.00  0.00           H  
ATOM     80 2HB  SER    29      27.552  -3.279   8.253  1.00  0.00           H  
ATOM     81 3HB  SER    29      29.144  -3.643   8.897  1.00  0.00           H  
ATOM     82  HG  SER    29      28.147  -4.472   6.356  1.00  0.00           H  
ATOM     83  N   SER    30      31.587  -1.972   7.517  1.00  0.00           N  
ATOM     84  CA  SER    30      32.961  -2.202   7.078  1.00  0.00           C  
ATOM     85  C   SER    30      33.852  -2.545   8.250  1.00  0.00           C  
ATOM     86  O   SER    30      33.810  -1.916   9.307  1.00  0.00           O  
ATOM     87  CB  SER    30      33.500  -0.983   6.290  1.00  0.00           C  
ATOM     88  OG  SER    30      33.707   0.167   7.117  1.00  0.00           O  
ATOM     89  H   SER    30      31.399  -1.457   8.365  1.00  0.00           H  
ATOM     90  HA  SER    30      32.962  -3.081   6.407  1.00  0.00           H  
ATOM     91 2HB  SER    30      32.828  -0.719   5.452  1.00  0.00           H  
ATOM     92 3HB  SER    30      34.464  -1.245   5.811  1.00  0.00           H  
ATOM     93  HG  SER    30      32.852   0.427   7.467  1.00  0.00           H  
ATOM     94  N   GLY    31      34.681  -3.527   8.138  1.00  0.00           N  
ATOM     95  CA  GLY    31      35.542  -3.858   9.270  1.00  0.00           C  
ATOM     96  C   GLY    31      36.940  -4.191   8.807  1.00  0.00           C  
ATOM     97  O   GLY    31      37.150  -4.931   7.842  1.00  0.00           O  
ATOM     98  H   GLY    31      34.735  -4.058   7.281  1.00  0.00           H  
ATOM     99 3HA  GLY    31      35.132  -4.688   9.765  0.00  0.00           H  
ATOM    100  HA  GLY    31      35.607  -2.980   9.941  1.00  0.00           H  
ATOM    101  N   SER    32      37.945  -3.688   9.440  1.00  0.00           N  
ATOM    102  CA  SER    32      39.296  -4.011   8.992  1.00  0.00           C  
ATOM    103  C   SER    32      40.211  -4.258  10.168  1.00  0.00           C  
ATOM    104  O   SER    32      40.222  -3.520  11.153  1.00  0.00           O  
ATOM    105  CB  SER    32      39.850  -2.901   8.064  1.00  0.00           C  
ATOM    106  OG  SER    32      40.118  -1.677   8.757  1.00  0.00           O  
ATOM    107  H   SER    32      37.799  -3.080  10.233  1.00  0.00           H  
ATOM    108  HA  SER    32      39.249  -4.955   8.419  1.00  0.00           H  
ATOM    109 2HB  SER    32      39.160  -2.704   7.221  1.00  0.00           H  
ATOM    110 3HB  SER    32      40.789  -3.246   7.589  1.00  0.00           H  
ATOM    111  HG  SER    32      39.282  -1.352   9.101  1.00  0.00           H  
ATOM    112  N   SER    33      41.006  -5.274  10.140  1.00  0.00           N  
ATOM    113  CA  SER    33      41.890  -5.513  11.277  1.00  0.00           C  
ATOM    114  C   SER    33      43.262  -5.942  10.815  1.00  0.00           C  
ATOM    115  O   SER    33      43.418  -6.785   9.932  1.00  0.00           O  
ATOM    116  CB  SER    33      41.269  -6.544  12.252  1.00  0.00           C  
ATOM    117  OG  SER    33      40.054  -6.082  12.852  1.00  0.00           O  
ATOM    118  H   SER    33      41.017  -5.895   9.344  1.00  0.00           H  
ATOM    119  HA  SER    33      42.018  -4.556  11.816  1.00  0.00           H  
ATOM    120 2HB  SER    33      41.987  -6.829  13.044  1.00  0.00           H  
ATOM    121 3HB  SER    33      41.054  -7.486  11.710  1.00  0.00           H  
ATOM    122  HG  SER    33      40.269  -5.308  13.377  1.00  0.00           H  
   
ATOM    123  N   NME    34      44.302  -5.410  11.362  1.00  0.00           N  
ATOM    124  CH3 NME    34      45.632  -5.807  10.933  1.00  0.00           C  
ATOM    125  H   NME    34      44.192  -4.716  12.088  1.00  0.00           H  
ATOM    126 1HH3 NME    34      45.926  -6.715  11.436  1.00  0.00           H  
ATOM    127 2HH3 NME    34      45.641  -5.979   9.866  1.00  0.00           H  
ATOM    128 3HH3 NME    34      46.344  -5.029  11.169  1.00  0.00           H  
END
