# Supplementary material for: Unraveling the Tether: Exploring Representative Protein Linkers and Their Structural and Thermodynamical Properties
Source: J Phys Chem B. 2025 Apr 6;129(15):3720–30. doi: 10.1021/acs.jpcb.4c04194 (PMC12010332; doi:10.1021/acs.jpcb.4c04194)
Supplement: Supplementary file 6 — jp4c04194_si_006.zip [file jp4c04194_si_006.zip › gss10.pdb]

ATOM      1  C   ACE    21       5.330   4.628  -1.174  1.00  0.00           C  
ATOM      2  O   ACE    21       5.762   4.521  -2.330  1.00  0.00           O  
ATOM      3  CH3 ACE    21       3.851   4.504  -0.880  1.00  0.00           C  
ATOM      4 1HH3 ACE    21       3.492   3.532  -1.186  1.00  0.00           H  
ATOM      5 2HH3 ACE    21       3.673   4.625   0.178  1.00  0.00           H  
ATOM      6 3HH3 ACE    21       3.303   5.265  -1.417  1.00  0.00           H  
ATOM      7  N   GLY    22       6.154   4.847  -0.206  1.00  0.00           N  
ATOM      8  CA  GLY    22       7.579   4.964  -0.502  1.00  0.00           C  
ATOM      9  C   GLY    22       8.408   4.256   0.542  1.00  0.00           C  
ATOM     10  O   GLY    22       8.181   4.375   1.749  1.00  0.00           O  
ATOM     11  H   GLY    22       5.818   4.937   0.742  1.00  0.00           H  
ATOM     12 3HA  GLY    22       7.831   5.983  -0.514  0.00  0.00           H  
ATOM     13  HA  GLY    22       7.783   4.487  -1.479  1.00  0.00           H  
ATOM     14  N   SER    23       9.384   3.503   0.161  1.00  0.00           N  
ATOM     15  CA  SER    23      10.185   2.818   1.171  1.00  0.00           C  
ATOM     16  C   SER    23      11.653   2.856   0.814  1.00  0.00           C  
ATOM     17  O   SER    23      12.053   2.616  -0.325  1.00  0.00           O  
ATOM     18  CB  SER    23       9.687   1.366   1.380  1.00  0.00           C  
ATOM     19  OG  SER    23       9.952   0.520   0.256  1.00  0.00           O  
ATOM     20  H   SER    23       9.590   3.388  -0.821  1.00  0.00           H  
ATOM     21  HA  SER    23      10.074   3.367   2.124  1.00  0.00           H  
ATOM     22 2HB  SER    23       8.605   1.344   1.612  1.00  0.00           H  
ATOM     23 3HB  SER    23      10.179   0.928   2.270  1.00  0.00           H  
ATOM     24  HG  SER    23       9.460   0.871  -0.490  1.00  0.00           H  
ATOM     25  N   SER    24      12.512   3.149   1.730  1.00  0.00           N  
ATOM     26  CA  SER    24      13.930   3.185   1.384  1.00  0.00           C  
ATOM     27  C   SER    24      14.770   2.563   2.475  1.00  0.00           C  
ATOM     28  O   SER    24      14.584   2.817   3.665  1.00  0.00           O  
ATOM     29  CB  SER    24      14.385   4.632   1.070  1.00  0.00           C  
ATOM     30  OG  SER    24      14.405   5.472   2.229  1.00  0.00           O  
ATOM     31  H   SER    24      12.209   3.350   2.672  1.00  0.00           H  
ATOM     32  HA  SER    24      14.076   2.568   0.477  1.00  0.00           H  
ATOM     33 2HB  SER    24      13.748   5.092   0.291  1.00  0.00           H  
ATOM     34 3HB  SER    24      15.403   4.617   0.634  1.00  0.00           H  
ATOM     35  HG  SER    24      13.503   5.536   2.554  1.00  0.00           H  
ATOM     36  N   GLY    25      15.709   1.740   2.150  1.00  0.00           N  
ATOM     37  CA  GLY    25      16.520   1.139   3.205  1.00  0.00           C  
ATOM     38  C   GLY    25      17.974   1.088   2.806  1.00  0.00           C  
ATOM     39  O   GLY    25      18.332   0.714   1.686  1.00  0.00           O  
ATOM     40  H   GLY    25      15.881   1.515   1.181  1.00  0.00           H  
ATOM     41 3HA  GLY    25      16.171   0.163   3.374  0.00  0.00           H  
ATOM     42  HA  GLY    25      16.439   1.760   4.117  1.00  0.00           H  
ATOM     43  N   SER    26      18.871   1.446   3.662  1.00  0.00           N  
ATOM     44  CA  SER    26      20.278   1.395   3.276  1.00  0.00           C  
ATOM     45  C   SER    26      21.130   0.864   4.404  1.00  0.00           C  
ATOM     46  O   SER    26      20.989   1.249   5.564  1.00  0.00           O  
ATOM     47  CB  SER    26      20.768   2.785   2.797  1.00  0.00           C  
ATOM     48  OG  SER    26      20.850   3.742   3.859  1.00  0.00           O  
ATOM     49  H   SER    26      18.603   1.755   4.586  1.00  0.00           H  
ATOM     50  HA  SER    26      20.375   0.682   2.437  1.00  0.00           H  
ATOM     51 2HB  SER    26      20.122   3.182   1.991  1.00  0.00           H  
ATOM     52 3HB  SER    26      21.771   2.688   2.337  1.00  0.00           H  
ATOM     53  HG  SER    26      19.961   3.870   4.199  1.00  0.00           H  
ATOM     54  N   SER    27      22.032  -0.021   4.143  1.00  0.00           N  
ATOM     55  CA  SER    27      22.855  -0.534   5.235  1.00  0.00           C  
ATOM     56  C   SER    27      24.296  -0.678   4.804  1.00  0.00           C  
ATOM     57  O   SER    27      24.606  -1.180   3.723  1.00  0.00           O  
ATOM     58  CB  SER    27      22.286  -1.870   5.773  1.00  0.00           C  
ATOM     59  OG  SER    27      22.427  -2.950   4.845  1.00  0.00           O  
ATOM     60  H   SER    27      22.167  -0.353   3.199  1.00  0.00           H  
ATOM     61  HA  SER    27      22.838   0.209   6.053  1.00  0.00           H  
ATOM     62 2HB  SER    27      21.222  -1.765   6.060  1.00  0.00           H  
ATOM     63 3HB  SER    27      22.807  -2.146   6.711  1.00  0.00           H  
ATOM     64  HG  SER    27      21.909  -2.729   4.066  1.00  0.00           H  
ATOM     65  N   GLY    28      25.229  -0.262   5.591  1.00  0.00           N  
ATOM     66  CA  GLY    28      26.622  -0.401   5.175  1.00  0.00           C  
ATOM     67  C   GLY    28      27.490  -0.839   6.329  1.00  0.00           C  
ATOM     68  O   GLY    28      27.398  -0.327   7.448  1.00  0.00           O  
ATOM     69  H   GLY    28      25.000   0.153   6.483  1.00  0.00           H  
ATOM     70 3HA  GLY    28      26.955   0.530   4.822  0.00  0.00           H  
ATOM     71  HA  GLY    28      26.685  -1.177   4.388  1.00  0.00           H  
ATOM     72  N   SER    29      28.356  -1.776   6.139  1.00  0.00           N  
ATOM     73  CA  SER    29      29.196  -2.199   7.256  1.00  0.00           C  
ATOM     74  C   SER    29      30.618  -2.437   6.804  1.00  0.00           C  
ATOM     75  O   SER    29      30.879  -3.060   5.775  1.00  0.00           O  
ATOM     76  CB  SER    29      28.603  -3.450   7.950  1.00  0.00           C  
ATOM     77  OG  SER    29      28.681  -4.627   7.139  1.00  0.00           O  
ATOM     78  H   SER    29      28.451  -2.211   5.233  1.00  0.00           H  
ATOM     79  HA  SER    29      29.228  -1.373   7.991  1.00  0.00           H  
ATOM     80 2HB  SER    29      27.552  -3.279   8.253  1.00  0.00           H  
ATOM     81 3HB  SER    29      29.144  -3.643   8.897  1.00  0.00           H  
ATOM     82  HG  SER    29      28.147  -4.472   6.356  1.00  0.00           H  
ATOM     83  N   SER    30      31.587  -1.972   7.517  1.00  0.00           N  
ATOM     84  CA  SER    30      32.961  -2.202   7.078  1.00  0.00           C  
ATOM     85  C   SER    30      33.852  -2.545   8.250  1.00  0.00           C  
ATOM     86  O   SER    30      33.810  -1.916   9.307  1.00  0.00           O  
ATOM     87  CB  SER    30      33.500  -0.983   6.290  1.00  0.00           C  
ATOM     88  OG  SER    30      33.707   0.167   7.117  1.00  0.00           O  
ATOM     89  H   SER    30      31.399  -1.457   8.365  1.00  0.00           H  
ATOM     90  HA  SER    30      32.962  -3.081   6.407  1.00  0.00           H  
ATOM     91 2HB  SER    30      32.828  -0.719   5.452  1.00  0.00           H  
ATOM     92 3HB  SER    30      34.464  -1.245   5.811  1.00  0.00           H  
ATOM     93  HG  SER    30      32.852   0.427   7.467  1.00  0.00           H  
ATOM     94  N   GLY    31      34.681  -3.527   8.138  1.00  0.00           N  
ATOM     95  CA  GLY    31      35.542  -3.858   9.270  1.00  0.00           C  
ATOM     96  C   GLY    31      36.940  -4.191   8.807  1.00  0.00           C  
ATOM     97  O   GLY    31      37.150  -4.931   7.842  1.00  0.00           O  
ATOM     98  H   GLY    31      34.735  -4.058   7.281  1.00  0.00           H  
ATOM     99 3HA  GLY    31      35.132  -4.688   9.765  0.00  0.00           H  
ATOM    100  HA  GLY    31      35.607  -2.980   9.941  1.00  0.00           H  
ATOM    101  N   SER    32      37.945  -3.688   9.440  1.00  0.00           N  
ATOM    102  CA  SER    32      39.296  -4.011   8.992  1.00  0.00           C  
ATOM    103  C   SER    32      40.211  -4.258  10.168  1.00  0.00           C  
ATOM    104  O   SER    32      40.222  -3.520  11.153  1.00  0.00           O  
ATOM    105  CB  SER    32      39.850  -2.901   8.064  1.00  0.00           C  
ATOM    106  OG  SER    32      40.118  -1.677   8.757  1.00  0.00           O  
ATOM    107  H   SER    32      37.799  -3.080  10.233  1.00  0.00           H  
ATOM    108  HA  SER    32      39.249  -4.955   8.419  1.00  0.00           H  
ATOM    109 2HB  SER    32      39.160  -2.704   7.221  1.00  0.00           H  
ATOM    110 3HB  SER    32      40.789  -3.246   7.589  1.00  0.00           H  
ATOM    111  HG  SER    32      39.282  -1.352   9.101  1.00  0.00           H  
ATOM    112  N   SER    33      41.006  -5.274  10.140  1.00  0.00           N  
ATOM    113  CA  SER    33      41.890  -5.513  11.277  1.00  0.00           C  
ATOM    114  C   SER    33      43.262  -5.942  10.815  1.00  0.00           C  
ATOM    115  O   SER    33      43.419  -6.784   9.931  1.00  0.00           O  
ATOM    116  CB  SER    33      41.269  -6.544  12.252  1.00  0.00           C  
ATOM    117  OG  SER    33      41.224  -7.868  11.707  1.00  0.00           O  
ATOM    118  H   SER    33      41.016  -5.895   9.344  1.00  0.00           H  
ATOM    119  HA  SER    33      42.018  -4.556  11.816  1.00  0.00           H  
ATOM    120 2HB  SER    33      40.252  -6.239  12.563  1.00  0.00           H  
ATOM    121 3HB  SER    33      41.858  -6.573  13.189  1.00  0.00           H  
ATOM    122  HG  SER    33      40.651  -7.843  10.937  1.00  0.00           H  
ATOM    123  N   GLY    34      44.302  -5.409  11.362  1.00  0.00           N  
ATOM    124  CA  GLY    34      45.629  -5.824  10.915  1.00  0.00           C  
ATOM    125  C   GLY    34      46.570  -5.976  12.084  1.00  0.00           C  
ATOM    126  O   GLY    34      46.635  -5.136  12.986  1.00  0.00           O  
ATOM    127  H   GLY    34      44.200  -4.715  12.089  1.00  0.00           H  
ATOM    128 3HA  GLY    34      46.001  -5.090  10.262  0.00  0.00           H  
ATOM    129  HA  GLY    34      45.547  -6.806  10.413  1.00  0.00           H  
ATOM    130  N   SER    35      47.332  -7.016  12.143  1.00  0.00           N  
ATOM    131  CA  SER    35      48.242  -7.163  13.274  1.00  0.00           C  
ATOM    132  C   SER    35      49.586  -7.685  12.823  1.00  0.00           C  
ATOM    133  O   SER    35      49.689  -8.621  12.030  1.00  0.00           O  
ATOM    134  CB  SER    35      47.620  -8.064  14.370  1.00  0.00           C  
ATOM    135  OG  SER    35      47.518  -9.435  13.971  1.00  0.00           O  
ATOM    136  H   SER    35      47.298  -7.718  11.417  1.00  0.00           H  
ATOM    137  HA  SER    35      48.417  -6.159  13.704  1.00  0.00           H  
ATOM    138 2HB  SER    35      46.623  -7.692  14.675  1.00  0.00           H  
ATOM    139 3HB  SER    35      48.237  -8.013  15.289  1.00  0.00           H  
ATOM    140  HG  SER    35      46.922  -9.472  13.219  1.00  0.00           H  
ATOM    141  N   SER    36      50.658  -7.133  13.281  1.00  0.00           N  
ATOM    142  CA  SER    36      51.956  -7.638  12.844  1.00  0.00           C  
ATOM    143  C   SER    36      52.930  -7.699  13.998  1.00  0.00           C  
ATOM    144  O   SER    36      53.048  -6.773  14.800  1.00  0.00           O  
ATOM    145  CB  SER    36      52.513  -6.790  11.673  1.00  0.00           C  
ATOM    146  OG  SER    36      52.897  -5.471  12.075  1.00  0.00           O  
ATOM    147  H   SER    36      50.601  -6.363  13.932  1.00  0.00           H  
ATOM    148  HA  SER    36      51.816  -8.676  12.489  1.00  0.00           H  
ATOM    149 2HB  SER    36      51.783  -6.726  10.844  1.00  0.00           H  
ATOM    150 3HB  SER    36      53.397  -7.293  11.236  1.00  0.00           H  
ATOM    151  HG  SER    36      52.106  -5.022  12.383  1.00  0.00           H  
ATOM    152  N   GLY    37      53.659  -8.752  14.147  1.00  0.00           N  
ATOM    153  CA  GLY    37      54.600  -8.810  15.262  1.00  0.00           C  
ATOM    154  C   GLY    37      55.911  -9.423  14.832  1.00  0.00           C  
ATOM    155  O   GLY    37      55.960 -10.443  14.140  1.00  0.00           O  
ATOM    156  H   GLY    37      53.581  -9.525  13.501  1.00  0.00           H  
ATOM    157 3HA  GLY    37      54.174  -9.396  16.022  0.00  0.00           H  
ATOM    158  HA  GLY    37      54.805  -7.781  15.612  1.00  0.00           H  
ATOM    159  N   SER    38      57.013  -8.863  15.200  1.00  0.00           N  
ATOM    160  CA  SER    38      58.281  -9.457  14.785  1.00  0.00           C  
ATOM    161  C   SER    38      59.286  -9.428  15.912  1.00  0.00           C  
ATOM    162  O   SER    38      59.458  -8.427  16.607  1.00  0.00           O  
ATOM    163  CB  SER    38      58.827  -8.757  13.515  1.00  0.00           C  
ATOM    164  OG  SER    38      59.266  -7.417  13.763  1.00  0.00           O  
ATOM    165  H   SER    38      57.000  -8.027  15.767  1.00  0.00           H  
ATOM    166  HA  SER    38      58.097 -10.521  14.546  1.00  0.00           H  
ATOM    167 2HB  SER    38      58.075  -8.755  12.704  1.00  0.00           H  
ATOM    168 3HB  SER    38      59.682  -9.334  13.110  1.00  0.00           H  
ATOM    169  HG  SER    38      58.499  -6.911  14.043  1.00  0.00           H  
ATOM    170  N   SER    39      59.987 -10.485  16.152  1.00  0.00           N  
ATOM    171  CA  SER    39      60.958 -10.456  17.241  1.00  0.00           C  
ATOM    172  C   SER    39      62.237 -11.156  16.844  1.00  0.00           C  
ATOM    173  O   SER    39      62.232 -12.243  16.266  1.00  0.00           O  
ATOM    174  CB  SER    39      60.356 -11.060  18.534  1.00  0.00           C  
ATOM    175  OG  SER    39      60.146 -12.473  18.443  1.00  0.00           O  
ATOM    176  H   SER    39      59.864 -11.319  15.596  1.00  0.00           H  
ATOM    177  HA  SER    39      61.220  -9.399  17.437  1.00  0.00           H  
ATOM    178 2HB  SER    39      59.404 -10.562  18.803  1.00  0.00           H  
ATOM    179 3HB  SER    39      61.032 -10.862  19.389  1.00  0.00           H  
ATOM    180  HG  SER    39      59.502 -12.624  17.748  1.00  0.00           H  
ATOM    181  N   GLY    40      63.367 -10.599  17.120  1.00  0.00           N  
ATOM    182  CA  GLY    40      64.602 -11.276  16.736  1.00  0.00           C  
ATOM    183  C   GLY    40      65.642 -11.163  17.824  1.00  0.00           C  
ATOM    184  O   GLY    40      65.867 -10.098  18.405  1.00  0.00           O  
ATOM    185  H   GLY    40      63.397  -9.708  17.594  1.00  0.00           H  
ATOM    186 3HA  GLY    40      64.966 -10.827  15.859  0.00  0.00           H  
ATOM    187  HA  GLY    40      64.389 -12.351  16.580  1.00  0.00           H  
ATOM    188  N   SER    41      66.316 -12.211  18.157  1.00  0.00           N  
ATOM    189  CA  SER    41      67.321 -12.101  19.210  1.00  0.00           C  
ATOM    190  C   SER    41      68.564 -12.883  18.854  1.00  0.00           C  
ATOM    191  O   SER    41      68.508 -14.023  18.396  1.00  0.00           O  
ATOM    192  CB  SER    41      66.741 -12.544  20.576  1.00  0.00           C  
ATOM    193  OG  SER    41      66.485 -13.951  20.642  1.00  0.00           O  
ATOM    194  H   SER    41      66.151 -13.095  17.696  1.00  0.00           H  
ATOM    195  HA  SER    41      67.622 -11.039  19.284  1.00  0.00           H  
ATOM    196 2HB  SER    41      65.814 -11.988  20.816  1.00  0.00           H  
ATOM    197 3HB  SER    41      67.449 -12.280  21.385  1.00  0.00           H  
ATOM    198  HG  SER    41      65.815 -14.152  19.984  1.00  0.00           H  
ATOM    199  N   SER    42      69.720 -12.339  19.037  1.00  0.00           N  
ATOM    200  CA  SER    42      70.920 -13.095  18.694  1.00  0.00           C  
ATOM    201  C   SER    42      71.997 -12.903  19.736  1.00  0.00           C  
ATOM    202  O   SER    42      72.272 -11.793  20.192  1.00  0.00           O  
ATOM    203  CB  SER    42      71.423 -12.718  17.278  1.00  0.00           C  
ATOM    204  OG  SER    42      71.955 -11.391  17.212  1.00  0.00           O  
ATOM    205  H   SER    42      69.793 -11.404  19.412  1.00  0.00           H  
ATOM    206  HA  SER    42      70.659 -14.170  18.698  1.00  0.00           H  
ATOM    207 2HB  SER    42      70.621 -12.833  16.524  1.00  0.00           H  
ATOM    208 3HB  SER    42      72.214 -13.427  16.963  1.00  0.00           H  
ATOM    209  HG  SER    42      71.240 -10.784  17.415  1.00  0.00           H  
ATOM    210  N   GLY    43      72.648 -13.933  20.160  1.00  0.00           N  
ATOM    211  CA  GLY    43      73.688 -13.747  21.167  1.00  0.00           C  
ATOM    212  C   GLY    43      74.893 -14.604  20.865  1.00  0.00           C  
ATOM    213  O   GLY    43      74.787 -15.787  20.531  1.00  0.00           O  
ATOM    214  H   GLY    43      72.440 -14.854  19.802  1.00  0.00           H  
ATOM    215 3HA  GLY    43      73.295 -14.017  22.103  0.00  0.00           H  
ATOM    216  HA  GLY    43      74.012 -12.689  21.157  1.00  0.00           H  
ATOM    217  N   SER    44      76.070 -14.084  20.957  1.00  0.00           N  
ATOM    218  CA  SER    44      77.235 -14.913  20.664  1.00  0.00           C  
ATOM    219  C   SER    44      78.349 -14.649  21.650  1.00  0.00           C  
ATOM    220  O   SER    44      78.673 -13.508  21.977  1.00  0.00           O  
ATOM    221  CB  SER    44      77.706 -14.706  19.203  1.00  0.00           C  
ATOM    222  OG  SER    44      78.278 -13.412  18.981  1.00  0.00           O  
ATOM    223  H   SER    44      76.184 -13.117  21.228  1.00  0.00           H  
ATOM    224  HA  SER    44      76.940 -15.972  20.790  1.00  0.00           H  
ATOM    225 2HB  SER    44      76.878 -14.872  18.488  1.00  0.00           H  
ATOM    226 3HB  SER    44      78.465 -15.471  18.944  1.00  0.00           H  
ATOM    227  HG  SER    44      77.588 -12.763  19.138  1.00  0.00           H  
ATOM    228  N   SER    45      78.979 -15.650  22.165  1.00  0.00           N  
ATOM    229  CA  SER    45      80.056 -15.394  23.117  1.00  0.00           C  
ATOM    230  C   SER    45      81.224 -16.320  22.875  1.00  0.00           C  
ATOM    231  O   SER    45      81.071 -17.524  22.674  1.00  0.00           O  
ATOM    232  CB  SER    45      79.539 -15.497  24.574  1.00  0.00           C  
ATOM    233  OG  SER    45      79.205 -16.837  24.952  1.00  0.00           O  
ATOM    234  H   SER    45      78.733 -16.596  21.912  1.00  0.00           H  
ATOM    235  HA  SER    45      80.422 -14.364  22.949  1.00  0.00           H  
ATOM    236 2HB  SER    45      78.665 -14.839  24.737  1.00  0.00           H  
ATOM    237 3HB  SER    45      80.313 -15.121  25.272  1.00  0.00           H  
ATOM    238  HG  SER    45      78.483 -17.123  24.388  1.00  0.00           H  
ATOM    239  N   GLY    46      82.419 -15.834  22.879  1.00  0.00           N  
ATOM    240  CA  GLY    46      83.548 -16.729  22.645  1.00  0.00           C  
ATOM    241  C   GLY    46      84.699 -16.401  23.565  1.00  0.00           C  
ATOM    242  O   GLY    46      85.070 -15.240  23.760  1.00  0.00           O  
ATOM    243  H   GLY    46      82.571 -14.849  23.042  1.00  0.00           H  
ATOM    244 3HA  GLY    46      83.858 -16.617  21.648  0.00  0.00           H  
ATOM    245  HA  GLY    46      83.232 -17.768  22.854  1.00  0.00           H  
ATOM    246  N   SER    47      85.314 -17.363  24.166  1.00  0.00           N  
ATOM    247  CA  SER    47      86.426 -17.044  25.056  1.00  0.00           C  
ATOM    248  C   SER    47      87.558 -18.030  24.882  1.00  0.00           C  
ATOM    249  O   SER    47      87.360 -19.243  24.815  1.00  0.00           O  
ATOM    250  CB  SER    47      85.952 -16.975  26.529  1.00  0.00           C  
ATOM    251  OG  SER    47      85.588 -18.255  27.057  1.00  0.00           O  
ATOM    252  H   SER    47      85.030 -18.321  24.023  1.00  0.00           H  
ATOM    253  HA  SER    47      86.820 -16.052  24.768  1.00  0.00           H  
ATOM    254 2HB  SER    47      85.105 -16.273  26.644  1.00  0.00           H  
ATOM    255 3HB  SER    47      86.759 -16.554  27.161  1.00  0.00           H  
ATOM    256  HG  SER    47      84.841 -18.574  26.546  1.00  0.00           H  
ATOM    257  N   SER    48      88.767 -17.588  24.801  1.00  0.00           N  
ATOM    258  CA  SER    48      89.859 -18.542  24.633  1.00  0.00           C  
ATOM    259  C   SER    48      91.048 -18.157  25.481  1.00  0.00           C  
ATOM    260  O   SER    48      91.460 -16.999  25.540  1.00  0.00           O  
ATOM    261  CB  SER    48      90.246 -18.680  23.139  1.00  0.00           C  
ATOM    262  OG  SER    48      90.877 -17.506  22.616  1.00  0.00           O  
ATOM    263  H   SER    48      88.955 -16.597  24.853  1.00  0.00           H  
ATOM    264  HA  SER    48      89.511 -19.526  24.996  1.00  0.00           H  
ATOM    265 2HB  SER    48      89.364 -18.932  22.519  1.00  0.00           H  
ATOM    266 3HB  SER    48      90.939 -19.534  23.011  1.00  0.00           H  
ATOM    267  HG  SER    48      90.238 -16.790  22.666  1.00  0.00           H  
ATOM    268  N   GLY    49      91.651 -19.071  26.165  1.00  0.00           N  
ATOM    269  CA  GLY    49      92.800 -18.699  26.985  1.00  0.00           C  
ATOM    270  C   GLY    49      93.893 -19.736  26.887  1.00  0.00           C  
ATOM    271  O   GLY    49      93.655 -20.944  26.955  1.00  0.00           O  
ATOM    272  H   GLY    49      91.332 -20.029  26.133  1.00  0.00           H  
ATOM    273 3HA  GLY    49      92.482 -18.621  27.982  0.00  0.00           H  
ATOM    274  HA  GLY    49      93.208 -17.739  26.616  1.00  0.00           H  
ATOM    275  N   SER    50      95.112 -19.346  26.726  1.00  0.00           N  
ATOM    276  CA  SER    50      96.168 -20.350  26.632  1.00  0.00           C  
ATOM    277  C   SER    50      97.394 -19.919  27.402  1.00  0.00           C  
ATOM    278  O   SER    50      97.843 -18.775  27.325  1.00  0.00           O  
ATOM    279  CB  SER    50      96.504 -20.658  25.151  1.00  0.00           C  
ATOM    280  OG  SER    50      97.156 -19.568  24.490  1.00  0.00           O  
ATOM    281  H   SER    50      95.332 -18.362  26.667  1.00  0.00           H  
ATOM    282  HA  SER    50      95.801 -21.277  27.108  1.00  0.00           H  
ATOM    283 2HB  SER    50      95.597 -20.945  24.586  1.00  0.00           H  
ATOM    284 3HB  SER    50      97.166 -21.545  25.096  1.00  0.00           H  
ATOM    285  HG  SER    50      96.542 -18.830  24.480  1.00  0.00           H  
ATOM    286  N   SER    51      97.988 -20.774  28.162  1.00  0.00           N  
ATOM    287  CA  SER    51      99.173 -20.357  28.906  1.00  0.00           C  
ATOM    288  C   SER    51     100.230 -21.436  28.890  1.00  0.00           C  
ATOM    289  O   SER    51      99.958 -22.619  29.093  1.00  0.00           O  
ATOM    290  CB  SER    51      98.800 -19.947  30.353  1.00  0.00           C  
ATOM    291  OG  SER    51      97.941 -18.803  30.403  1.00  0.00           O  
ATOM    292  H   SER    51      97.639 -21.719  28.242  1.00  0.00           H  
ATOM    293  HA  SER    51      99.605 -19.478  28.394  1.00  0.00           H  
ATOM    294 2HB  SER    51      99.705 -19.757  30.961  1.00  0.00           H  
ATOM    295 3HB  SER    51      98.288 -20.789  30.859  1.00  0.00           H  
ATOM    296  HG  SER    51      98.425 -18.063  30.028  1.00  0.00           H  
   
ATOM    297  N   NME    52     101.455 -21.108  28.655  1.00  0.00           N  
ATOM    298  CH3 NME    52     102.489 -22.128  28.635  1.00  0.00           C  
ATOM    299  H   NME    52     101.696 -20.142  28.487  1.00  0.00           H  
ATOM    300 1HH3 NME    52     102.818 -22.342  29.640  1.00  0.00           H  
ATOM    301 2HH3 NME    52     102.104 -23.036  28.192  1.00  0.00           H  
ATOM    302 3HH3 NME    52     103.334 -21.787  28.054  1.00  0.00           H  
END
