# Supplementary material for: Unraveling the Tether: Exploring Representative Protein Linkers and Their Structural and Thermodynamical Properties
Source: J Phys Chem B. 2025 Apr 6;129(15):3720–30. doi: 10.1021/acs.jpcb.4c04194 (PMC12010332; doi:10.1021/acs.jpcb.4c04194)
Supplement: Supplementary file 6 — jp4c04194_si_006.zip [file jp4c04194_si_006.zip › gg.pdb]

ATOM      1  C   ACE     0      -2.019  -0.018  -1.174  1.00  0.00           C  
ATOM      2  O   ACE     0      -1.587  -0.125  -2.330  1.00  0.00           O  
ATOM      3  CH3 ACE     0      -3.498  -0.142  -0.880  1.00  0.00           C  
ATOM      4 1HH3 ACE     0      -3.857  -1.114  -1.186  1.00  0.00           H  
ATOM      5 2HH3 ACE     0      -3.676  -0.021   0.178  1.00  0.00           H  
ATOM      6 3HH3 ACE     0      -4.046   0.619  -1.417  1.00  0.00           H  
ATOM      7  N   GLY     1      -1.195   0.201  -0.206  1.00  0.00           N  
ATOM      8  CA  GLY     1       0.230   0.318  -0.502  1.00  0.00           C  
ATOM      9  C   GLY     1       1.059  -0.390   0.542  1.00  0.00           C  
ATOM     10  O   GLY     1       0.545  -0.975   1.499  1.00  0.00           O  
ATOM     11  H   GLY     1      -1.531   0.291   0.742  1.00  0.00           H  
ATOM     12 3HA  GLY     1       0.482   1.337  -0.514  0.00  0.00           H  
ATOM     13  HA  GLY     1       0.434  -0.159  -1.479  1.00  0.00           H  
ATOM     14  N   GLY     2       2.345  -0.383   0.430  1.00  0.00           N  
ATOM     15  CA  GLY     2       3.147  -1.068   1.440  1.00  0.00           C  
ATOM     16  C   GLY     2       4.620  -0.946   1.134  1.00  0.00           C  
ATOM     17  O   GLY     2       5.068  -1.122  -0.001  1.00  0.00           O  
ATOM     18  H   GLY     2       2.789   0.089  -0.344  1.00  0.00           H  
ATOM     19 3HA  GLY     2       2.875  -2.082   1.444  0.00  0.00           H  
ATOM     20  HA  GLY     2       2.963  -0.597   2.424  1.00  0.00           H  
TER   
ATOM     21  N   NME     3       5.434  -0.649   2.090  1.00  0.00           N  
ATOM     22  CH3 NME     3       6.856  -0.527   1.820  1.00  0.00           C  
ATOM     23  H   NME     3       5.083  -0.502   3.025  1.00  0.00           H  
ATOM     24 1HH3 NME     3       7.319  -1.502   1.830  1.00  0.00           H  
ATOM     25 2HH3 NME     3       7.011  -0.075   0.850  1.00  0.00           H  
ATOM     26 3HH3 NME     3       7.323   0.091   2.573  1.00  0.00           H  
END
