# Supplementary material for: Unraveling the Tether: Exploring Representative Protein Linkers and Their Structural and Thermodynamical Properties
Source: J Phys Chem B. 2025 Apr 6;129(15):3720–30. doi: 10.1021/acs.jpcb.4c04194 (PMC12010332; doi:10.1021/acs.jpcb.4c04194)
Supplement: Supplementary file 6 — jp4c04194_si_006.zip [file jp4c04194_si_006.zip › gg2.pdb]

ATOM      1  C   ACE     0      -0.321  -0.398  -0.697  1.00  0.00           C  
ATOM      2  O   ACE     0       0.111  -0.505  -1.853  1.00  0.00           O  
ATOM      3  CH3 ACE     0      -1.800  -0.522  -0.403  1.00  0.00           C  
ATOM      4 1HH3 ACE     0      -2.159  -1.494  -0.709  1.00  0.00           H  
ATOM      5 2HH3 ACE     0      -1.978  -0.401   0.655  1.00  0.00           H  
ATOM      6 3HH3 ACE     0      -2.348   0.239  -0.940  1.00  0.00           H  
ATOM      7  N   GLY     1       0.503  -0.179   0.271  1.00  0.00           N  
ATOM      8  CA  GLY     1       1.928  -0.062  -0.025  1.00  0.00           C  
ATOM      9  C   GLY     1       2.757  -0.770   1.019  1.00  0.00           C  
ATOM     10  O   GLY     1       2.243  -1.355   1.976  1.00  0.00           O  
ATOM     11  H   GLY     1       0.167  -0.089   1.219  1.00  0.00           H  
ATOM     12 3HA  GLY     1       2.180   0.957  -0.037  0.00  0.00           H  
ATOM     13  HA  GLY     1       2.132  -0.539  -1.002  1.00  0.00           H  
ATOM     14  N   GLY     2       4.043  -0.763   0.907  1.00  0.00           N  
ATOM     15  CA  GLY     2       4.844  -1.448   1.917  1.00  0.00           C  
ATOM     16  C   GLY     2       6.318  -1.327   1.611  1.00  0.00           C  
ATOM     17  O   GLY     2       6.732  -0.716   0.623  1.00  0.00           O  
ATOM     18  H   GLY     2       4.487  -0.291   0.133  1.00  0.00           H  
ATOM     19 3HA  GLY     2       4.573  -2.462   1.922  0.00  0.00           H  
ATOM     20  HA  GLY     2       4.661  -0.977   2.901  1.00  0.00           H  
ATOM     21  N   GLY     3       7.169  -1.878   2.408  1.00  0.00           N  
ATOM     22  CA  GLY     3       8.594  -1.761   2.112  1.00  0.00           C  
ATOM     23  C   GLY     3       9.423  -2.469   3.156  1.00  0.00           C  
ATOM     24  O   GLY     3       8.909  -3.055   4.112  1.00  0.00           O  
ATOM     25  H   GLY     3       6.855  -2.384   3.224  1.00  0.00           H  
ATOM     26 3HA  GLY     3       8.846  -0.741   2.101  0.00  0.00           H  
ATOM     27  HA  GLY     3       8.798  -2.237   1.135  1.00  0.00           H  
ATOM     28  N   GLY     4      10.708  -2.462   3.044  1.00  0.00           N  
ATOM     29  CA  GLY     4      11.510  -3.148   4.054  1.00  0.00           C  
ATOM     30  C   GLY     4      12.983  -3.026   3.749  1.00  0.00           C  
ATOM     31  O   GLY     4      13.432  -3.201   2.613  1.00  0.00           O  
ATOM     32  H   GLY     4      11.153  -1.990   2.270  1.00  0.00           H  
ATOM     33 3HA  GLY     4      11.238  -4.162   4.058  0.00  0.00           H  
ATOM     34  HA  GLY     4      11.326  -2.678   5.038  1.00  0.00           H  
TER   
ATOM     35  N   NME     5      13.797  -2.730   4.705  1.00  0.00           N  
ATOM     36  CH3 NME     5      15.219  -2.607   4.436  1.00  0.00           C  
ATOM     37  H   NME     5      13.446  -2.584   5.640  1.00  0.00           H  
ATOM     38 1HH3 NME     5      15.682  -3.582   4.445  1.00  0.00           H  
ATOM     39 2HH3 NME     5      15.375  -2.155   3.467  1.00  0.00           H  
ATOM     40 3HH3 NME     5      15.686  -1.990   5.190  1.00  0.00           H  
END
