# Supplementary material for: Unraveling the Tether: Exploring Representative Protein Linkers and Their Structural and Thermodynamical Properties
Source: J Phys Chem B. 2025 Apr 6;129(15):3720–30. doi: 10.1021/acs.jpcb.4c04194 (PMC12010332; doi:10.1021/acs.jpcb.4c04194)
Supplement: Supplementary file 6 — jp4c04194_si_006.zip [file jp4c04194_si_006.zip › gg3.pdb]

ATOM      1  C   ACE     0       4.712  -1.627   0.846  1.00  0.00           C  
ATOM      2  O   ACE     0       5.144  -1.734  -0.310  1.00  0.00           O  
ATOM      3  CH3 ACE     0       3.233  -1.751   1.140  1.00  0.00           C  
ATOM      4 1HH3 ACE     0       2.874  -2.723   0.834  1.00  0.00           H  
ATOM      5 2HH3 ACE     0       3.055  -1.630   2.198  1.00  0.00           H  
ATOM      6 3HH3 ACE     0       2.685  -0.990   0.603  1.00  0.00           H  
ATOM      7  N   GLY     1       5.536  -1.408   1.814  1.00  0.00           N  
ATOM      8  CA  GLY     1       6.961  -1.291   1.518  1.00  0.00           C  
ATOM      9  C   GLY     1       7.790  -1.999   2.562  1.00  0.00           C  
ATOM     10  O   GLY     1       7.276  -2.584   3.519  1.00  0.00           O  
ATOM     11  H   GLY     1       5.200  -1.318   2.762  1.00  0.00           H  
ATOM     12 3HA  GLY     1       7.213  -0.272   1.506  0.00  0.00           H  
ATOM     13  HA  GLY     1       7.165  -1.768   0.541  1.00  0.00           H  
ATOM     14  N   GLY     2       9.075  -1.992   2.451  1.00  0.00           N  
ATOM     15  CA  GLY     2       9.877  -2.677   3.461  1.00  0.00           C  
ATOM     16  C   GLY     2      11.350  -2.555   3.155  1.00  0.00           C  
ATOM     17  O   GLY     2      11.765  -1.945   2.166  1.00  0.00           O  
ATOM     18  H   GLY     2       9.520  -1.520   1.676  1.00  0.00           H  
ATOM     19 3HA  GLY     2       9.605  -3.691   3.465  0.00  0.00           H  
ATOM     20  HA  GLY     2       9.694  -2.206   4.444  1.00  0.00           H  
ATOM     21  N   GLY     3      12.202  -3.107   3.952  1.00  0.00           N  
ATOM     22  CA  GLY     3      13.627  -2.989   3.656  1.00  0.00           C  
ATOM     23  C   GLY     3      14.456  -3.698   4.700  1.00  0.00           C  
ATOM     24  O   GLY     3      13.942  -4.284   5.656  1.00  0.00           O  
ATOM     25  H   GLY     3      11.887  -3.612   4.768  1.00  0.00           H  
ATOM     26 3HA  GLY     3      13.879  -1.970   3.645  0.00  0.00           H  
ATOM     27  HA  GLY     3      13.831  -3.466   2.679  1.00  0.00           H  
ATOM     28  N   GLY     4      15.741  -3.691   4.588  1.00  0.00           N  
ATOM     29  CA  GLY     4      16.543  -4.376   5.598  1.00  0.00           C  
ATOM     30  C   GLY     4      18.016  -4.254   5.292  1.00  0.00           C  
ATOM     31  O   GLY     4      18.431  -3.643   4.304  1.00  0.00           O  
ATOM     32  H   GLY     4      16.186  -3.218   3.814  1.00  0.00           H  
ATOM     33 3HA  GLY     4      16.271  -5.391   5.602  0.00  0.00           H  
ATOM     34  HA  GLY     4      16.359  -3.906   6.582  1.00  0.00           H  
ATOM     35  N   GLY     5      18.867  -4.806   6.089  1.00  0.00           N  
ATOM     36  CA  GLY     5      20.293  -4.688   5.794  1.00  0.00           C  
ATOM     37  C   GLY     5      21.121  -5.397   6.837  1.00  0.00           C  
ATOM     38  O   GLY     5      20.607  -5.984   7.793  1.00  0.00           O  
ATOM     39  H   GLY     5      18.553  -5.312   6.904  1.00  0.00           H  
ATOM     40 3HA  GLY     5      20.544  -3.669   5.783  0.00  0.00           H  
ATOM     41  HA  GLY     5      20.497  -5.164   4.816  1.00  0.00           H  
ATOM     42  N   GLY     6      22.407  -5.390   6.726  1.00  0.00           N  
ATOM     43  CA  GLY     6      23.209  -6.076   7.735  1.00  0.00           C  
ATOM     44  C   GLY     6      24.682  -5.953   7.430  1.00  0.00           C  
ATOM     45  O   GLY     6      25.131  -6.127   6.294  1.00  0.00           O  
ATOM     46  H   GLY     6      22.852  -4.917   5.952  1.00  0.00           H  
ATOM     47 3HA  GLY     6      22.937  -7.090   7.738  0.00  0.00           H  
ATOM     48  HA  GLY     6      23.025  -5.607   8.720  1.00  0.00           H  
TER   
ATOM     49  N   NME     7      25.496  -5.658   8.386  1.00  0.00           N  
ATOM     50  CH3 NME     7      26.918  -5.534   8.117  1.00  0.00           C  
ATOM     51  H   NME     7      25.145  -5.512   9.322  1.00  0.00           H  
ATOM     52 1HH3 NME     7      27.381  -6.509   8.125  1.00  0.00           H  
ATOM     53 2HH3 NME     7      27.073  -5.081   7.148  1.00  0.00           H  
ATOM     54 3HH3 NME     7      27.384  -4.917   8.871  1.00  0.00           H  
END
