# Supplementary material for: Unraveling the Tether: Exploring Representative Protein Linkers and Their Structural and Thermodynamical Properties
Source: J Phys Chem B. 2025 Apr 6;129(15):3720–30. doi: 10.1021/acs.jpcb.4c04194 (PMC12010332; doi:10.1021/acs.jpcb.4c04194)
Supplement: Supplementary file 6 — jp4c04194_si_006.zip [file jp4c04194_si_006.zip › gg4.pdb]

ATOM      1  C   ACE     0      13.078  -3.705   3.458  1.00  0.00           C  
ATOM      2  O   ACE     0      13.510  -3.812   2.302  1.00  0.00           O  
ATOM      3  CH3 ACE     0      11.599  -3.829   3.752  1.00  0.00           C  
ATOM      4 1HH3 ACE     0      11.240  -4.801   3.446  1.00  0.00           H  
ATOM      5 2HH3 ACE     0      11.421  -3.708   4.810  1.00  0.00           H  
ATOM      6 3HH3 ACE     0      11.051  -3.068   3.215  1.00  0.00           H  
ATOM      7  N   GLY     1      13.902  -3.486   4.426  1.00  0.00           N  
ATOM      8  CA  GLY     1      15.327  -3.369   4.130  1.00  0.00           C  
ATOM      9  C   GLY     1      16.156  -4.077   5.174  1.00  0.00           C  
ATOM     10  O   GLY     1      15.642  -4.662   6.131  1.00  0.00           O  
ATOM     11  H   GLY     1      13.566  -3.396   5.374  1.00  0.00           H  
ATOM     12 3HA  GLY     1      15.579  -2.350   4.118  0.00  0.00           H  
ATOM     13  HA  GLY     1      15.531  -3.846   3.153  1.00  0.00           H  
ATOM     14  N   GLY     2      17.441  -4.070   5.062  1.00  0.00           N  
ATOM     15  CA  GLY     2      18.243  -4.755   6.072  1.00  0.00           C  
ATOM     16  C   GLY     2      19.716  -4.633   5.767  1.00  0.00           C  
ATOM     17  O   GLY     2      20.131  -4.023   4.778  1.00  0.00           O  
ATOM     18  H   GLY     2      17.886  -3.598   4.288  1.00  0.00           H  
ATOM     19 3HA  GLY     2      17.972  -5.769   6.077  0.00  0.00           H  
ATOM     20  HA  GLY     2      18.060  -4.284   7.056  1.00  0.00           H  
ATOM     21  N   GLY     3      20.568  -5.185   6.563  1.00  0.00           N  
ATOM     22  CA  GLY     3      21.993  -5.067   6.268  1.00  0.00           C  
ATOM     23  C   GLY     3      22.822  -5.776   7.311  1.00  0.00           C  
ATOM     24  O   GLY     3      22.308  -6.362   8.268  1.00  0.00           O  
ATOM     25  H   GLY     3      20.254  -5.690   7.379  1.00  0.00           H  
ATOM     26 3HA  GLY     3      22.245  -4.048   6.257  0.00  0.00           H  
ATOM     27  HA  GLY     3      22.197  -5.544   5.290  1.00  0.00           H  
ATOM     28  N   GLY     4      24.107  -5.769   7.200  1.00  0.00           N  
ATOM     29  CA  GLY     4      24.909  -6.454   8.209  1.00  0.00           C  
ATOM     30  C   GLY     4      26.382  -6.332   7.904  1.00  0.00           C  
ATOM     31  O   GLY     4      26.797  -5.721   6.916  1.00  0.00           O  
ATOM     32  H   GLY     4      24.552  -5.296   6.426  1.00  0.00           H  
ATOM     33 3HA  GLY     4      24.637  -7.468   8.214  0.00  0.00           H  
ATOM     34  HA  GLY     4      24.725  -5.984   9.194  1.00  0.00           H  
ATOM     35  N   GLY     5      27.234  -6.884   8.701  1.00  0.00           N  
ATOM     36  CA  GLY     5      28.659  -6.766   8.405  1.00  0.00           C  
ATOM     37  C   GLY     5      29.488  -7.475   9.449  1.00  0.00           C  
ATOM     38  O   GLY     5      28.973  -8.062  10.405  1.00  0.00           O  
ATOM     39  H   GLY     5      26.919  -7.390   9.516  1.00  0.00           H  
ATOM     40 3HA  GLY     5      28.910  -5.747   8.395  0.00  0.00           H  
ATOM     41  HA  GLY     5      28.863  -7.242   7.428  1.00  0.00           H  
ATOM     42  N   GLY     6      30.773  -7.468   9.337  1.00  0.00           N  
ATOM     43  CA  GLY     6      31.574  -8.154  10.346  1.00  0.00           C  
ATOM     44  C   GLY     6      33.048  -8.031  10.042  1.00  0.00           C  
ATOM     45  O   GLY     6      33.462  -7.419   9.054  1.00  0.00           O  
ATOM     46  H   GLY     6      31.217  -6.994   8.564  1.00  0.00           H  
ATOM     47 3HA  GLY     6      31.303  -9.168  10.350  0.00  0.00           H  
ATOM     48  HA  GLY     6      31.391  -7.684  11.331  1.00  0.00           H  
ATOM     49  N   GLY     7      33.899  -8.583  10.838  1.00  0.00           N  
ATOM     50  CA  GLY     7      35.324  -8.465  10.543  1.00  0.00           C  
ATOM     51  C   GLY     7      36.153  -9.174  11.586  1.00  0.00           C  
ATOM     52  O   GLY     7      35.639  -9.762  12.541  1.00  0.00           O  
ATOM     53  H   GLY     7      33.585  -9.090  11.653  1.00  0.00           H  
ATOM     54 3HA  GLY     7      35.576  -7.445  10.534  0.00  0.00           H  
ATOM     55  HA  GLY     7      35.529  -8.940   9.565  1.00  0.00           H  
ATOM     56  N   GLY     8      37.438  -9.167  11.475  1.00  0.00           N  
ATOM     57  CA  GLY     8      38.240  -9.853  12.483  1.00  0.00           C  
ATOM     58  C   GLY     8      39.713  -9.730  12.179  1.00  0.00           C  
ATOM     59  O   GLY     8      40.163  -9.903  11.043  1.00  0.00           O  
ATOM     60  H   GLY     8      37.883  -8.693  10.701  1.00  0.00           H  
ATOM     61 3HA  GLY     8      37.969 -10.868  12.486  0.00  0.00           H  
ATOM     62  HA  GLY     8      38.056  -9.384  13.468  1.00  0.00           H  
TER   
ATOM     63  N   NME     9      40.527  -9.435  13.135  1.00  0.00           N  
ATOM     64  CH3 NME     9      41.949  -9.310  12.867  1.00  0.00           C  
ATOM     65  H   NME     9      40.175  -9.290  14.071  1.00  0.00           H  
ATOM     66 1HH3 NME     9      42.413 -10.285  12.875  1.00  0.00           H  
ATOM     67 2HH3 NME     9      42.104  -8.857  11.898  1.00  0.00           H  
ATOM     68 3HH3 NME     9      42.415  -8.694  13.621  1.00  0.00           H  
END
