# Supplementary material for: Unraveling the Tether: Exploring Representative Protein Linkers and Their Structural and Thermodynamical Properties
Source: J Phys Chem B. 2025 Apr 6;129(15):3720–30. doi: 10.1021/acs.jpcb.4c04194 (PMC12010332; doi:10.1021/acs.jpcb.4c04194)
Supplement: Supplementary file 6 — jp4c04194_si_006.zip [file jp4c04194_si_006.zip › gg5.pdb]

ATOM      1  C   ACE     0      24.777  -6.632   7.138  1.00  0.00           C  
ATOM      2  O   ACE     0      25.209  -6.739   5.982  1.00  0.00           O  
ATOM      3  CH3 ACE     0      23.298  -6.756   7.432  1.00  0.00           C  
ATOM      4 1HH3 ACE     0      22.939  -7.728   7.126  1.00  0.00           H  
ATOM      5 2HH3 ACE     0      23.120  -6.635   8.490  1.00  0.00           H  
ATOM      6 3HH3 ACE     0      22.750  -5.995   6.895  1.00  0.00           H  
ATOM      7  N   GLY     1      25.601  -6.413   8.106  1.00  0.00           N  
ATOM      8  CA  GLY     1      27.026  -6.296   7.810  1.00  0.00           C  
ATOM      9  C   GLY     1      27.855  -7.004   8.854  1.00  0.00           C  
ATOM     10  O   GLY     1      27.341  -7.589   9.811  1.00  0.00           O  
ATOM     11  H   GLY     1      25.265  -6.323   9.054  1.00  0.00           H  
ATOM     12 3HA  GLY     1      27.278  -5.277   7.798  0.00  0.00           H  
ATOM     13  HA  GLY     1      27.230  -6.773   6.833  1.00  0.00           H  
ATOM     14  N   GLY     2      29.140  -6.997   8.743  1.00  0.00           N  
ATOM     15  CA  GLY     2      29.942  -7.682   9.752  1.00  0.00           C  
ATOM     16  C   GLY     2      31.416  -7.561   9.447  1.00  0.00           C  
ATOM     17  O   GLY     2      31.830  -6.950   8.458  1.00  0.00           O  
ATOM     18  H   GLY     2      29.585  -6.525   7.968  1.00  0.00           H  
ATOM     19 3HA  GLY     2      29.671  -8.696   9.757  0.00  0.00           H  
ATOM     20  HA  GLY     2      29.759  -7.211  10.736  1.00  0.00           H  
ATOM     21  N   GLY     3      32.267  -8.112  10.244  1.00  0.00           N  
ATOM     22  CA  GLY     3      33.692  -7.995   9.948  1.00  0.00           C  
ATOM     23  C   GLY     3      34.521  -8.703  10.992  1.00  0.00           C  
ATOM     24  O   GLY     3      34.007  -9.289  11.948  1.00  0.00           O  
ATOM     25  H   GLY     3      31.953  -8.618  11.060  1.00  0.00           H  
ATOM     26 3HA  GLY     3      33.944  -6.975   9.937  0.00  0.00           H  
ATOM     27  HA  GLY     3      33.896  -8.471   8.971  1.00  0.00           H  
ATOM     28  N   GLY     4      35.806  -8.696  10.880  1.00  0.00           N  
ATOM     29  CA  GLY     4      36.608  -9.381  11.890  1.00  0.00           C  
ATOM     30  C   GLY     4      38.081  -9.259  11.584  1.00  0.00           C  
ATOM     31  O   GLY     4      38.496  -8.648  10.596  1.00  0.00           O  
ATOM     32  H   GLY     4      36.251  -8.223  10.106  1.00  0.00           H  
ATOM     33 3HA  GLY     4      36.337 -10.396  11.894  0.00  0.00           H  
ATOM     34  HA  GLY     4      36.425  -8.911  12.874  1.00  0.00           H  
ATOM     35  N   GLY     5      38.933  -9.811  12.381  1.00  0.00           N  
ATOM     36  CA  GLY     5      40.358  -9.693  12.085  1.00  0.00           C  
ATOM     37  C   GLY     5      41.187 -10.402  13.129  1.00  0.00           C  
ATOM     38  O   GLY     5      40.673 -10.989  14.085  1.00  0.00           O  
ATOM     39  H   GLY     5      38.618 -10.317  13.196  1.00  0.00           H  
ATOM     40 3HA  GLY     5      40.609  -8.674  12.075  0.00  0.00           H  
ATOM     41  HA  GLY     5      40.562 -10.169  11.108  1.00  0.00           H  
ATOM     42  N   GLY     6      42.472 -10.395  13.017  1.00  0.00           N  
ATOM     43  CA  GLY     6      43.274 -11.081  14.027  1.00  0.00           C  
ATOM     44  C   GLY     6      44.747 -10.958  13.722  1.00  0.00           C  
ATOM     45  O   GLY     6      45.162 -10.346  12.734  1.00  0.00           O  
ATOM     46  H   GLY     6      42.917  -9.922  12.244  1.00  0.00           H  
ATOM     47 3HA  GLY     6      43.002 -12.095  14.030  0.00  0.00           H  
ATOM     48  HA  GLY     6      43.090 -10.611  15.011  1.00  0.00           H  
ATOM     49  N   GLY     7      45.598 -11.511  14.518  1.00  0.00           N  
ATOM     50  CA  GLY     7      47.023 -11.392  14.223  1.00  0.00           C  
ATOM     51  C   GLY     7      47.852 -12.102  15.266  1.00  0.00           C  
ATOM     52  O   GLY     7      47.338 -12.689  16.221  1.00  0.00           O  
ATOM     53  H   GLY     7      45.284 -12.017  15.333  1.00  0.00           H  
ATOM     54 3HA  GLY     7      47.275 -10.373  14.214  0.00  0.00           H  
ATOM     55  HA  GLY     7      47.228 -11.867  13.245  1.00  0.00           H  
ATOM     56  N   GLY     8      49.138 -12.094  15.155  1.00  0.00           N  
ATOM     57  CA  GLY     8      49.939 -12.780  16.164  1.00  0.00           C  
ATOM     58  C   GLY     8      51.413 -12.657  15.859  1.00  0.00           C  
ATOM     59  O   GLY     8      51.827 -12.044  14.872  1.00  0.00           O  
ATOM     60  H   GLY     8      49.582 -11.620  14.382  1.00  0.00           H  
ATOM     61 3HA  GLY     8      49.668 -13.795  16.166  0.00  0.00           H  
ATOM     62  HA  GLY     8      49.755 -12.311  17.148  1.00  0.00           H  
ATOM     63  N   GLY     9      52.264 -13.210  16.655  1.00  0.00           N  
ATOM     64  CA  GLY     9      53.689 -13.091  16.360  1.00  0.00           C  
ATOM     65  C   GLY     9      54.518 -13.801  17.403  1.00  0.00           C  
ATOM     66  O   GLY     9      54.004 -14.389  18.358  1.00  0.00           O  
ATOM     67  H   GLY     9      51.950 -13.717  17.470  1.00  0.00           H  
ATOM     68 3HA  GLY     9      53.940 -12.071  16.352  0.00  0.00           H  
ATOM     69  HA  GLY     9      53.894 -13.565  15.382  1.00  0.00           H  
ATOM     70  N   GLY    10      55.803 -13.793  17.292  1.00  0.00           N  
ATOM     71  CA  GLY    10      56.605 -14.480  18.301  1.00  0.00           C  
ATOM     72  C   GLY    10      58.078 -14.356  17.996  1.00  0.00           C  
ATOM     73  O   GLY    10      58.528 -14.528  16.861  1.00  0.00           O  
ATOM     74  H   GLY    10      56.248 -13.319  16.519  1.00  0.00           H  
ATOM     75 3HA  GLY    10      56.334 -15.494  18.303  0.00  0.00           H  
ATOM     76  HA  GLY    10      56.421 -14.011  19.286  1.00  0.00           H  
TER   
ATOM     77  N   NME    11      58.892 -14.061  18.953  1.00  0.00           N  
ATOM     78  CH3 NME    11      60.314 -13.937  18.684  1.00  0.00           C  
ATOM     79  H   NME    11      58.540 -13.917  19.888  1.00  0.00           H  
ATOM     80 1HH3 NME    11      60.778 -14.911  18.692  1.00  0.00           H  
ATOM     81 2HH3 NME    11      60.469 -13.482  17.716  1.00  0.00           H  
ATOM     82 3HH3 NME    11      60.780 -13.320  19.439  1.00  0.00           H  
END
