# Supplementary material for: Unraveling the Tether: Exploring Representative Protein Linkers and Their Structural and Thermodynamical Properties
Source: J Phys Chem B. 2025 Apr 6;129(15):3720–30. doi: 10.1021/acs.jpcb.4c04194 (PMC12010332; doi:10.1021/acs.jpcb.4c04194)
Supplement: Supplementary file 6 — jp4c04194_si_006.zip [file jp4c04194_si_006.zip › gg7.pdb]

ATOM      1  C   ACE     0      39.810 -10.409  11.887  1.00  0.00           C  
ATOM      2  O   ACE     0      40.242 -10.516  10.731  1.00  0.00           O  
ATOM      3  CH3 ACE     0      38.331 -10.533  12.181  1.00  0.00           C  
ATOM      4 1HH3 ACE     0      37.972 -11.505  11.875  1.00  0.00           H  
ATOM      5 2HH3 ACE     0      38.153 -10.412  13.239  1.00  0.00           H  
ATOM      6 3HH3 ACE     0      37.783  -9.772  11.644  1.00  0.00           H  
ATOM      7  N   GLY     1      40.634 -10.190  12.855  1.00  0.00           N  
ATOM      8  CA  GLY     1      42.059 -10.073  12.559  1.00  0.00           C  
ATOM      9  C   GLY     1      42.888 -10.781  13.603  1.00  0.00           C  
ATOM     10  O   GLY     1      42.374 -11.366  14.560  1.00  0.00           O  
ATOM     11  H   GLY     1      40.298 -10.100  13.803  1.00  0.00           H  
ATOM     12 3HA  GLY     1      42.311  -9.054  12.547  0.00  0.00           H  
ATOM     13  HA  GLY     1      42.263 -10.550  11.582  1.00  0.00           H  
ATOM     14  N   GLY     2      44.173 -10.774  13.491  1.00  0.00           N  
ATOM     15  CA  GLY     2      44.975 -11.459  14.501  1.00  0.00           C  
ATOM     16  C   GLY     2      46.448 -11.337  14.195  1.00  0.00           C  
ATOM     17  O   GLY     2      46.862 -10.726  13.207  1.00  0.00           O  
ATOM     18  H   GLY     2      44.617 -10.302  12.717  1.00  0.00           H  
ATOM     19 3HA  GLY     2      44.703 -12.473  14.506  0.00  0.00           H  
ATOM     20  HA  GLY     2      44.791 -10.987  15.485  1.00  0.00           H  
ATOM     21  N   GLY     3      47.299 -11.889  14.992  1.00  0.00           N  
ATOM     22  CA  GLY     3      48.724 -11.771  14.696  1.00  0.00           C  
ATOM     23  C   GLY     3      49.553 -12.480  15.740  1.00  0.00           C  
ATOM     24  O   GLY     3      49.039 -13.066  16.697  1.00  0.00           O  
ATOM     25  H   GLY     3      46.985 -12.394  15.808  1.00  0.00           H  
ATOM     26 3HA  GLY     3      48.976 -10.752  14.686  0.00  0.00           H  
ATOM     27  HA  GLY     3      48.928 -12.247  13.719  1.00  0.00           H  
ATOM     28  N   GLY     4      50.838 -12.473  15.629  1.00  0.00           N  
ATOM     29  CA  GLY     4      51.640 -13.158  16.638  1.00  0.00           C  
ATOM     30  C   GLY     4      53.113 -13.036  16.333  1.00  0.00           C  
ATOM     31  O   GLY     4      53.528 -12.424  15.345  1.00  0.00           O  
ATOM     32  H   GLY     4      51.283 -12.000  14.855  1.00  0.00           H  
ATOM     33 3HA  GLY     4      51.369 -14.172  16.642  0.00  0.00           H  
ATOM     34  HA  GLY     4      51.457 -12.688  17.622  1.00  0.00           H  
ATOM     35  N   GLY     5      53.965 -13.588  17.129  1.00  0.00           N  
ATOM     36  CA  GLY     5      55.390 -13.470  16.834  1.00  0.00           C  
ATOM     37  C   GLY     5      56.219 -14.179  17.877  1.00  0.00           C  
ATOM     38  O   GLY     5      55.705 -14.766  18.833  1.00  0.00           O  
ATOM     39  H   GLY     5      53.651 -14.094  17.945  1.00  0.00           H  
ATOM     40 3HA  GLY     5      55.641 -12.451  16.824  0.00  0.00           H  
ATOM     41  HA  GLY     5      55.594 -13.945  15.856  1.00  0.00           H  
ATOM     42  N   GLY     6      57.504 -14.172  17.766  1.00  0.00           N  
ATOM     43  CA  GLY     6      58.306 -14.858  18.775  1.00  0.00           C  
ATOM     44  C   GLY     6      59.779 -14.735  18.470  1.00  0.00           C  
ATOM     45  O   GLY     6      60.194 -14.123  17.483  1.00  0.00           O  
ATOM     46  H   GLY     6      57.949 -13.698  16.992  1.00  0.00           H  
ATOM     47 3HA  GLY     6      58.035 -15.872  18.778  0.00  0.00           H  
ATOM     48  HA  GLY     6      58.122 -14.388  19.760  1.00  0.00           H  
ATOM     49  N   GLY     7      60.631 -15.287  19.267  1.00  0.00           N  
ATOM     50  CA  GLY     7      62.056 -15.169  18.972  1.00  0.00           C  
ATOM     51  C   GLY     7      62.885 -15.878  20.014  1.00  0.00           C  
ATOM     52  O   GLY     7      62.370 -16.466  20.970  1.00  0.00           O  
ATOM     53  H   GLY     7      60.316 -15.794  20.082  1.00  0.00           H  
ATOM     54 3HA  GLY     7      62.307 -14.149  18.962  0.00  0.00           H  
ATOM     55  HA  GLY     7      62.260 -15.643  17.994  1.00  0.00           H  
ATOM     56  N   GLY     8      64.170 -15.871  19.903  1.00  0.00           N  
ATOM     57  CA  GLY     8      64.972 -16.557  20.912  1.00  0.00           C  
ATOM     58  C   GLY     8      66.445 -16.434  20.608  1.00  0.00           C  
ATOM     59  O   GLY     8      66.860 -15.821  19.620  1.00  0.00           O  
ATOM     60  H   GLY     8      64.615 -15.397  19.130  1.00  0.00           H  
ATOM     61 3HA  GLY     8      64.701 -17.571  20.915  0.00  0.00           H  
ATOM     62  HA  GLY     8      64.788 -16.088  21.897  1.00  0.00           H  
ATOM     63  N   GLY     9      67.296 -16.987  21.404  1.00  0.00           N  
ATOM     64  CA  GLY     9      68.721 -16.867  21.109  1.00  0.00           C  
ATOM     65  C   GLY     9      69.550 -17.578  22.152  1.00  0.00           C  
ATOM     66  O   GLY     9      69.036 -18.166  23.106  1.00  0.00           O  
ATOM     67  H   GLY     9      66.982 -17.494  22.218  1.00  0.00           H  
ATOM     68 3HA  GLY     9      68.972 -15.848  21.100  0.00  0.00           H  
ATOM     69  HA  GLY     9      68.926 -17.341  20.131  1.00  0.00           H  
ATOM     70  N   GLY    10      70.835 -17.569  22.041  1.00  0.00           N  
ATOM     71  CA  GLY    10      71.637 -18.257  23.049  1.00  0.00           C  
ATOM     72  C   GLY    10      73.111 -18.133  22.745  1.00  0.00           C  
ATOM     73  O   GLY    10      73.525 -17.519  21.758  1.00  0.00           O  
ATOM     74  H   GLY    10      71.280 -17.095  21.268  1.00  0.00           H  
ATOM     75 3HA  GLY    10      71.366 -19.271  23.051  0.00  0.00           H  
ATOM     76  HA  GLY    10      71.453 -17.788  24.034  1.00  0.00           H  
ATOM     77  N   GLY    11      73.962 -18.686  23.541  1.00  0.00           N  
ATOM     78  CA  GLY    11      75.387 -18.566  23.246  1.00  0.00           C  
ATOM     79  C   GLY    11      76.216 -19.277  24.289  1.00  0.00           C  
ATOM     80  O   GLY    11      75.702 -19.866  25.243  1.00  0.00           O  
ATOM     81  H   GLY    11      73.648 -19.194  24.355  1.00  0.00           H  
ATOM     82 3HA  GLY    11      75.638 -17.547  23.239  0.00  0.00           H  
ATOM     83  HA  GLY    11      75.592 -19.039  22.268  1.00  0.00           H  
ATOM     84  N   GLY    12      77.501 -19.268  24.178  1.00  0.00           N  
ATOM     85  CA  GLY    12      78.303 -19.956  25.186  1.00  0.00           C  
ATOM     86  C   GLY    12      79.776 -19.832  24.882  1.00  0.00           C  
ATOM     87  O   GLY    12      80.191 -19.217  23.896  1.00  0.00           O  
ATOM     88  H   GLY    12      77.946 -18.793  23.406  1.00  0.00           H  
ATOM     89 3HA  GLY    12      78.032 -20.971  25.187  0.00  0.00           H  
ATOM     90  HA  GLY    12      78.118 -19.488  26.172  1.00  0.00           H  
ATOM     91  N   GLY    13      80.628 -20.385  25.678  1.00  0.00           N  
ATOM     92  CA  GLY    13      82.053 -20.265  25.384  1.00  0.00           C  
ATOM     93  C   GLY    13      82.882 -20.976  26.426  1.00  0.00           C  
ATOM     94  O   GLY    13      82.367 -21.566  27.380  1.00  0.00           O  
ATOM     95  H   GLY    13      80.313 -20.894  26.492  1.00  0.00           H  
ATOM     96 3HA  GLY    13      82.303 -19.245  25.377  0.00  0.00           H  
ATOM     97  HA  GLY    13      82.258 -20.737  24.405  1.00  0.00           H  
ATOM     98  N   GLY    14      84.167 -20.967  26.315  1.00  0.00           N  
ATOM     99  CA  GLY    14      84.969 -21.655  27.323  1.00  0.00           C  
ATOM    100  C   GLY    14      86.442 -21.531  27.020  1.00  0.00           C  
ATOM    101  O   GLY    14      86.892 -21.702  25.883  1.00  0.00           O  
ATOM    102  H   GLY    14      84.612 -20.492  25.543  1.00  0.00           H  
ATOM    103 3HA  GLY    14      84.698 -22.670  27.324  0.00  0.00           H  
ATOM    104  HA  GLY    14      84.784 -21.188  28.309  1.00  0.00           H  
TER   
ATOM    105  N   NME    15      87.255 -21.237  27.977  1.00  0.00           N  
ATOM    106  CH3 NME    15      88.677 -21.112  27.709  1.00  0.00           C  
ATOM    107  H   NME    15      86.903 -21.094  28.913  1.00  0.00           H  
ATOM    108 1HH3 NME    15      89.141 -22.087  27.716  1.00  0.00           H  
ATOM    109 2HH3 NME    15      88.833 -20.657  26.742  1.00  0.00           H  
ATOM    110 3HH3 NME    15      89.143 -20.497  28.465  1.00  0.00           H  
END
