# Supplementary material for: Unraveling the Tether: Exploring Representative Protein Linkers and Their Structural and Thermodynamical Properties
Source: J Phys Chem B. 2025 Apr 6;129(15):3720–30. doi: 10.1021/acs.jpcb.4c04194 (PMC12010332; doi:10.1021/acs.jpcb.4c04194)
Supplement: Supplementary file 6 — jp4c04194_si_006.zip [file jp4c04194_si_006.zip › gg10.pdb]

ATOM      1  C   ACE     0      61.508 -15.884  18.773  1.00  0.00           C  
ATOM      2  O   ACE     0      61.940 -15.991  17.617  1.00  0.00           O  
ATOM      3  CH3 ACE     0      60.029 -16.008  19.067  1.00  0.00           C  
ATOM      4 1HH3 ACE     0      59.670 -16.980  18.761  1.00  0.00           H  
ATOM      5 2HH3 ACE     0      59.851 -15.887  20.125  1.00  0.00           H  
ATOM      6 3HH3 ACE     0      59.481 -15.247  18.530  1.00  0.00           H  
ATOM      7  N   GLY     1      62.332 -15.665  19.741  1.00  0.00           N  
ATOM      8  CA  GLY     1      63.757 -15.548  19.445  1.00  0.00           C  
ATOM      9  C   GLY     1      64.586 -16.256  20.489  1.00  0.00           C  
ATOM     10  O   GLY     1      64.072 -16.841  21.446  1.00  0.00           O  
ATOM     11  H   GLY     1      61.996 -15.575  20.689  1.00  0.00           H  
ATOM     12 3HA  GLY     1      64.009 -14.529  19.433  0.00  0.00           H  
ATOM     13  HA  GLY     1      63.961 -16.025  18.468  1.00  0.00           H  
ATOM     14  N   GLY     2      65.871 -16.250  20.377  1.00  0.00           N  
ATOM     15  CA  GLY     2      66.673 -16.934  21.387  1.00  0.00           C  
ATOM     16  C   GLY     2      68.146 -16.813  21.081  1.00  0.00           C  
ATOM     17  O   GLY     2      68.560 -16.202  20.092  1.00  0.00           O  
ATOM     18  H   GLY     2      66.315 -15.778  19.602  1.00  0.00           H  
ATOM     19 3HA  GLY     2      66.401 -17.949  21.391  0.00  0.00           H  
ATOM     20  HA  GLY     2      66.490 -16.463  22.371  1.00  0.00           H  
ATOM     21  N   GLY     3      68.997 -17.364  21.878  1.00  0.00           N  
ATOM     22  CA  GLY     3      70.422 -17.247  21.582  1.00  0.00           C  
ATOM     23  C   GLY     3      71.251 -17.955  22.626  1.00  0.00           C  
ATOM     24  O   GLY     3      70.737 -18.541  23.582  1.00  0.00           O  
ATOM     25  H   GLY     3      68.683 -17.870  22.694  1.00  0.00           H  
ATOM     26 3HA  GLY     3      70.674 -16.228  21.571  0.00  0.00           H  
ATOM     27  HA  GLY     3      70.627 -17.723  20.605  1.00  0.00           H  
ATOM     28  N   GLY     4      72.536 -17.948  22.514  1.00  0.00           N  
ATOM     29  CA  GLY     4      73.338 -18.634  23.524  1.00  0.00           C  
ATOM     30  C   GLY     4      74.811 -18.512  23.218  1.00  0.00           C  
ATOM     31  O   GLY     4      75.226 -17.900  22.230  1.00  0.00           O  
ATOM     32  H   GLY     4      72.981 -17.476  21.740  1.00  0.00           H  
ATOM     33 3HA  GLY     4      73.067 -19.648  23.528  0.00  0.00           H  
ATOM     34  HA  GLY     4      73.155 -18.163  24.508  1.00  0.00           H  
ATOM     35  N   GLY     5      75.663 -19.064  24.015  1.00  0.00           N  
ATOM     36  CA  GLY     5      77.088 -18.946  23.720  1.00  0.00           C  
ATOM     37  C   GLY     5      77.917 -19.655  24.763  1.00  0.00           C  
ATOM     38  O   GLY     5      77.403 -20.241  25.719  1.00  0.00           O  
ATOM     39  H   GLY     5      75.349 -19.570  24.831  1.00  0.00           H  
ATOM     40 3HA  GLY     5      77.339 -17.926  23.710  0.00  0.00           H  
ATOM     41  HA  GLY     5      77.293 -19.421  22.742  1.00  0.00           H  
ATOM     42  N   GLY     6      79.202 -19.647  24.652  1.00  0.00           N  
ATOM     43  CA  GLY     6      80.004 -20.333  25.661  1.00  0.00           C  
ATOM     44  C   GLY     6      81.477 -20.211  25.356  1.00  0.00           C  
ATOM     45  O   GLY     6      81.892 -19.598  24.368  1.00  0.00           O  
ATOM     46  H   GLY     6      79.647 -19.174  23.878  1.00  0.00           H  
ATOM     47 3HA  GLY     6      79.733 -21.348  25.664  0.00  0.00           H  
ATOM     48  HA  GLY     6      79.820 -19.863  26.645  1.00  0.00           H  
ATOM     49  N   GLY     7      82.329 -20.763  26.152  1.00  0.00           N  
ATOM     50  CA  GLY     7      83.754 -20.644  25.857  1.00  0.00           C  
ATOM     51  C   GLY     7      84.583 -21.354  26.900  1.00  0.00           C  
ATOM     52  O   GLY     7      84.068 -21.941  27.856  1.00  0.00           O  
ATOM     53  H   GLY     7      82.014 -21.270  26.967  1.00  0.00           H  
ATOM     54 3HA  GLY     7      84.005 -19.625  25.848  0.00  0.00           H  
ATOM     55  HA  GLY     7      83.958 -21.119  24.879  1.00  0.00           H  
ATOM     56  N   GLY     8      85.868 -21.346  26.789  1.00  0.00           N  
ATOM     57  CA  GLY     8      86.670 -22.033  27.798  1.00  0.00           C  
ATOM     58  C   GLY     8      88.143 -21.910  27.493  1.00  0.00           C  
ATOM     59  O   GLY     8      88.558 -21.296  26.506  1.00  0.00           O  
ATOM     60  H   GLY     8      86.313 -20.872  26.016  1.00  0.00           H  
ATOM     61 3HA  GLY     8      86.399 -23.047  27.800  0.00  0.00           H  
ATOM     62  HA  GLY     8      86.486 -21.564  28.783  1.00  0.00           H  
ATOM     63  N   GLY     9      88.994 -22.462  28.289  1.00  0.00           N  
ATOM     64  CA  GLY     9      90.419 -22.343  27.995  1.00  0.00           C  
ATOM     65  C   GLY     9      91.248 -23.053  29.037  1.00  0.00           C  
ATOM     66  O   GLY     9      90.734 -23.642  29.992  1.00  0.00           O  
ATOM     67  H   GLY     9      88.680 -22.970  29.104  1.00  0.00           H  
ATOM     68 3HA  GLY     9      90.670 -21.324  27.986  0.00  0.00           H  
ATOM     69  HA  GLY     9      90.624 -22.817  27.016  1.00  0.00           H  
ATOM     70  N   GLY    10      92.533 -23.045  28.926  1.00  0.00           N  
ATOM     71  CA  GLY    10      93.335 -23.732  29.935  1.00  0.00           C  
ATOM     72  C   GLY    10      94.809 -23.609  29.631  1.00  0.00           C  
ATOM     73  O   GLY    10      95.223 -22.995  28.644  1.00  0.00           O  
ATOM     74  H   GLY    10      92.978 -22.571  28.154  1.00  0.00           H  
ATOM     75 3HA  GLY    10      93.064 -24.747  29.937  0.00  0.00           H  
ATOM     76  HA  GLY    10      93.151 -23.264  30.920  1.00  0.00           H  
ATOM     77  N   GLY    11      95.660 -24.162  30.426  1.00  0.00           N  
ATOM     78  CA  GLY    11      97.085 -24.042  30.132  1.00  0.00           C  
ATOM     79  C   GLY    11      97.914 -24.753  31.174  1.00  0.00           C  
ATOM     80  O   GLY    11      97.400 -25.342  32.129  1.00  0.00           O  
ATOM     81  H   GLY    11      95.346 -24.670  31.241  1.00  0.00           H  
ATOM     82 3HA  GLY    11      97.336 -23.022  30.124  0.00  0.00           H  
ATOM     83  HA  GLY    11      97.290 -24.515  29.154  1.00  0.00           H  
ATOM     84  N   GLY    12      99.199 -24.744  31.064  1.00  0.00           N  
ATOM     85  CA  GLY    12     100.001 -25.432  32.072  1.00  0.00           C  
ATOM     86  C   GLY    12     101.474 -25.307  31.768  1.00  0.00           C  
ATOM     87  O   GLY    12     101.889 -24.693  30.782  1.00  0.00           O  
ATOM     88  H   GLY    12      99.644 -24.269  30.291  1.00  0.00           H  
ATOM     89 3HA  GLY    12      99.730 -26.446  32.073  0.00  0.00           H  
ATOM     90  HA  GLY    12      99.816 -24.964  33.057  1.00  0.00           H  
ATOM     91  N   GLY    13     102.326 -25.861  32.563  1.00  0.00           N  
ATOM     92  CA  GLY    13     103.751 -25.741  32.269  1.00  0.00           C  
ATOM     93  C   GLY    13     104.580 -26.452  33.311  1.00  0.00           C  
ATOM     94  O   GLY    13     104.065 -27.042  34.265  1.00  0.00           O  
ATOM     95  H   GLY    13     102.011 -26.370  33.377  1.00  0.00           H  
ATOM     96 3HA  GLY    13     104.001 -24.721  32.262  0.00  0.00           H  
ATOM     97  HA  GLY    13     103.956 -26.213  31.291  1.00  0.00           H  
ATOM     98  N   GLY    14     105.865 -26.443  33.201  1.00  0.00           N  
ATOM     99  CA  GLY    14     106.667 -27.131  34.209  1.00  0.00           C  
ATOM    100  C   GLY    14     108.140 -27.006  33.905  1.00  0.00           C  
ATOM    101  O   GLY    14     108.555 -26.391  32.920  1.00  0.00           O  
ATOM    102  H   GLY    14     106.310 -25.967  32.429  1.00  0.00           H  
ATOM    103 3HA  GLY    14     106.396 -28.146  34.209  0.00  0.00           H  
ATOM    104  HA  GLY    14     106.482 -26.664  35.194  1.00  0.00           H  
ATOM    105  N   GLY    15     108.991 -27.560  34.701  1.00  0.00           N  
ATOM    106  CA  GLY    15     110.417 -27.440  34.407  1.00  0.00           C  
ATOM    107  C   GLY    15     111.245 -28.151  35.448  1.00  0.00           C  
ATOM    108  O   GLY    15     110.731 -28.742  36.402  1.00  0.00           O  
ATOM    109  H   GLY    15     108.677 -28.070  35.514  1.00  0.00           H  
ATOM    110 3HA  GLY    15     110.667 -26.420  34.401  0.00  0.00           H  
ATOM    111  HA  GLY    15     110.622 -27.911  33.428  1.00  0.00           H  
ATOM    112  N   GLY    16     112.531 -28.142  35.338  1.00  0.00           N  
ATOM    113  CA  GLY    16     113.332 -28.831  36.346  1.00  0.00           C  
ATOM    114  C   GLY    16     114.806 -28.705  36.043  1.00  0.00           C  
ATOM    115  O   GLY    16     115.221 -28.089  35.058  1.00  0.00           O  
ATOM    116  H   GLY    16     112.976 -27.666  34.567  1.00  0.00           H  
ATOM    117 3HA  GLY    16     113.062 -29.845  36.345  0.00  0.00           H  
ATOM    118  HA  GLY    16     113.147 -28.365  37.332  1.00  0.00           H  
ATOM    119  N   GLY    17     115.657 -29.260  36.838  1.00  0.00           N  
ATOM    120  CA  GLY    17     117.082 -29.138  36.544  1.00  0.00           C  
ATOM    121  C   GLY    17     117.911 -29.851  37.585  1.00  0.00           C  
ATOM    122  O   GLY    17     117.397 -30.442  38.538  1.00  0.00           O  
ATOM    123  H   GLY    17     115.343 -29.770  37.651  1.00  0.00           H  
ATOM    124 3HA  GLY    17     117.332 -28.118  36.539  0.00  0.00           H  
ATOM    125  HA  GLY    17     117.289 -29.609  35.565  1.00  0.00           H  
ATOM    126  N   GLY    18     119.196 -29.841  37.476  1.00  0.00           N  
ATOM    127  CA  GLY    18     119.998 -30.530  38.483  1.00  0.00           C  
ATOM    128  C   GLY    18     121.471 -30.404  38.180  1.00  0.00           C  
ATOM    129  O   GLY    18     121.886 -29.787  37.195  1.00  0.00           O  
ATOM    130  H   GLY    18     119.641 -29.364  36.705  1.00  0.00           H  
ATOM    131 3HA  GLY    18     119.728 -31.545  38.481  0.00  0.00           H  
ATOM    132  HA  GLY    18     119.813 -30.065  39.469  1.00  0.00           H  
ATOM    133  N   GLY    19     122.323 -30.959  38.975  1.00  0.00           N  
ATOM    134  CA  GLY    19     123.748 -30.837  38.682  1.00  0.00           C  
ATOM    135  C   GLY    19     124.577 -31.550  39.723  1.00  0.00           C  
ATOM    136  O   GLY    19     124.062 -32.142  40.675  1.00  0.00           O  
ATOM    137  H   GLY    19     122.008 -31.470  39.787  1.00  0.00           H  
ATOM    138 3HA  GLY    19     123.998 -29.817  38.677  0.00  0.00           H  
ATOM    139  HA  GLY    19     123.955 -31.307  37.702  1.00  0.00           H  
ATOM    140  N   GLY    20     125.862 -31.540  39.613  1.00  0.00           N  
ATOM    141  CA  GLY    20     126.664 -32.230  40.620  1.00  0.00           C  
ATOM    142  C   GLY    20     128.137 -32.103  40.317  1.00  0.00           C  
ATOM    143  O   GLY    20     128.588 -32.270  39.181  1.00  0.00           O  
ATOM    144  H   GLY    20     126.307 -31.062  38.842  1.00  0.00           H  
ATOM    145 3HA  GLY    20     126.394 -33.245  40.618  0.00  0.00           H  
ATOM    146  HA  GLY    20     126.478 -31.765  41.606  1.00  0.00           H  
TER   
ATOM    147  N   NME    21     128.950 -31.811  41.276  1.00  0.00           N  
ATOM    148  CH3 NME    21     130.372 -31.684  41.009  1.00  0.00           C  
ATOM    149  H   NME    21     128.597 -31.671  42.212  1.00  0.00           H  
ATOM    150 1HH3 NME    21     130.837 -32.658  41.013  1.00  0.00           H  
ATOM    151 2HH3 NME    21     130.527 -31.225  40.042  1.00  0.00           H  
ATOM    152 3HH3 NME    21     130.836 -31.070  41.767  1.00  0.00           H  
END
