# Supplementary material for: Unraveling the Tether: Exploring Representative Protein Linkers and Their Structural and Thermodynamical Properties
Source: J Phys Chem B. 2025 Apr 6;129(15):3720–30. doi: 10.1021/acs.jpcb.4c04194 (PMC12010332; doi:10.1021/acs.jpcb.4c04194)
Supplement: Supplementary file 7 — jp4c04194_si_007.zip [file jp4c04194_si_007.zip]

Archive with 15 entries (13 files):
- vacuo/
- vacuo/ee.mdp
- vacuo/npt.mdp
- vacuo/minim2.mdp
- vacuo/nvt.mdp
- vacuo/minim1.mdp
- vacuo/ions.mdp
- solute/
- solute/ee.mdp
- solute/npt.mdp
- solute/minim2.mdp
- solute/nvt.mdp
- solute/md.mdp
- solute/minim1.mdp
- solute/ions.mdp
