# Supplementary material for: Unraveling the Tether: Exploring Representative Protein Linkers and Their Structural and Thermodynamical Properties
Source: J Phys Chem B. 2025 Apr 6;129(15):3720–30. doi: 10.1021/acs.jpcb.4c04194 (PMC12010332; doi:10.1021/acs.jpcb.4c04194)
Supplement: Supplementary file 7 — jp4c04194_si_007.zip [file jp4c04194_si_007.zip › vacuo/ee.mdp]

title       = 2 ns
; Run parameters
integrator  = md-vv
dt          = 0.002
tinit       = 0
nsteps      = 50000000 ; 10 ns
nstcomm     = 10
; Output parameters
nstxout-compressed  = 5000      ; every 10 ps
nstenergy           = 5000
nstcalcenergy          = 100        ; calculate energies every 100 steps
; Bond parameters
constraint_algorithm    = lincs
constraints             = h-bonds
continuation            = yes
; Single-range cutoff scheme
cutoff-scheme   = Verlet
nstlist         = 10
ns_type         = grid
rcoulomb        = 1.2
rvdw            = 1.2
;DispCorr        =  EnerPres     ; account for cut-off vdW scheme
; PME electrostatics parameters
coulombtype     = PME
fourierspacing  = 0.12
fourier_nx      = 0
fourier_ny      = 0
fourier_nz      = 0
pme_order       = 4
ewald_rtol      = 1e-5
optimize_fft    = yes
; tcoupl is implicitely handled by the sd integrator
Tcoupl = Nose-Hoover
tc_grps     = System
tau_t       = 1.0; ideal value for SD integrator, results in lower friction than water and effective removal of excess heat
ref_t       = 300
; Generate velocities is off
gen_vel     = no
; Periodic boundary conditions are on in all directions
pbc     = xyz
;----------------------------------------------------
; FREE ENERGY CALCULATIONS
;----------------------------------------------------
free-energy              = expanded
couple-moltype           = Protein
couple-lambda0           = vdw-q ; at l=0, vdw and coulomb are turned on, bondeds off
couple-lambda1           = none ; at l=1, vdw and coulomb are turned off, bondeds are turned on
couple-intramol          = yes
separate-dhdl-file       = yes
sc-alpha                 = 0.5 ;these are very important
sc-power                 = 1 ; these are very important
sc-sigma                 = 0.3
init-lambda-state        = 0
coul-lambdas             = 0.0 0.1 0.25 0.5 0.65 0.75 0.9 1.0 1.00 1.00 1.00 1.00 1.0 1.0
vdw-lambdas              = 0.0 0.0 0.00 0.0 0.00 0.00 0.0 0.0 0.10 0.25 0.50 0.75 0.9 1.0
nstdhdl                  = 100
calc-lambda-neighbors    = -1
; expanded ensemble Parameters.
; every 100 steps, we try switch between the intermediate states.
nstexpanded              = 100
; Wang-Landau algorithm to determine the free energies weights of the states
lmc-stats                = wang-landau
; Metropolized gibbs algorithm to move between states
lmc-move                 = metropolized-gibbs
; we stop equilibrating when the wang-landau scaling term gets as low as 0.001
lmc-weights-equil        = wl-delta
weight-equil-wl-delta    = 0.001
; Seed for Monte Carlo in lambda space
; We scale our wang landau weight by 0.7, whenever the smallest state
; and largest state have ratio of 0.8.  The initial wang-landau weight
; increment delta is 1 kbT, and when this delta<1/N, where N is the
; number of attempted switches in state space, we use 1/N as the delta,
; which is less prone to saturation (stopping at the wrong value because
; the weight schedule lowered too quickly).
wl-scale                 = 0.7
wl-ratio                 = 0.8
init-wl-delta            = 1.0
wl-oneovert              = yes
