# Supplementary material for: Unraveling the Tether: Exploring Representative Protein Linkers and Their Structural and Thermodynamical Properties
Source: J Phys Chem B. 2025 Apr 6;129(15):3720–30. doi: 10.1021/acs.jpcb.4c04194 (PMC12010332; doi:10.1021/acs.jpcb.4c04194)
Supplement: Supplementary file 8 — jp4c04194_si_008.csv [file jp4c04194_si_008.csv]

Linker	U(ch)	-TS_conf	-TS_RRHO	ZPVE	-TS_vib	-TS_rottrans	Asolv
AP	248.888	11.51	-180.3	776.1	-85.37	-94.93	-66.72
(AP)3	937.857	-83.3	-343.2	1808	-237.1	-106.1	-168.8
(AP)4	1282.18	-158.1	-424.4	2324	-314.9	-109.5	-166.4
(AP)5	1626.89	-231.6	-505.5	2840	-393.3	-112.2	-160.9
(AP)7	2317.82	-355.8	X	3871.28	-551.7	-115.9	-254.2
(AP)10	3341.82	-583.3	-910.9	5419	-790.7	-120.2	-293.2
GS	115.363	-14.46	-175	629.8	-80.61	-94.39	-93.14
(GS)2	325.714	-91.9	-254.3	997.8	-153.5	-100.8	-137.9
(GS)3	533.766	-163.9	-332.4	1366	-227.2	-105.2	-169.6
(GS)4	738.922	-244.2	-410.5	1734	-301.9	-108.6	-219.2
(GS)5	940.943	-313.8	-488.7	2102	-377.1	-111.6	-237.4
(GS)7	1336.79	-464.9	-644.9	2838	-528.6	-116.3	-312
(GS)10	1895	-640.2	-879.1	3943	-757.8	-121.3	-413.1
GG	20.7287	-4.97000000000001	-167.5	543.7	-75.07	-92.43	-87.57
(GG)2	141.067	-31.6	-238	827.4	-139.6	-98.4	-122.7
(GG)3	259.05	-65.4	-308.5	1111	-206.2	-102.3	-154.5
(GG)5	486.629	-154.1	-449.7	1678	-341.9	-107.8	-221.5
(GG)7	697.666	-236.8	-590.8	2246	-479.2	-111.6	-276
(GG)10	985.866	-317.99	-802.6	3097	-686.8	-115.8	-400.5
