# Supplementary material for: Unraveling the Tether: Exploring Representative Protein Linkers and Their Structural and Thermodynamical Properties
Source: J Phys Chem B. 2025 Apr 6;129(15):3720–30. doi: 10.1021/acs.jpcb.4c04194 (PMC12010332; doi:10.1021/acs.jpcb.4c04194)
Supplement: Supplementary file 9 — jp4c04194_si_009.csv [file jp4c04194_si_009.csv]

Linker	U(a)	-TS_conf	-TS_RRHO	ZPVE	-TS_vib	-TS_rottrans	Asolv
AP	118.763	10.16	-180.4	791.4	-85.34	-95.06	-75.14
(AP)3	520	-75.8	-343.2	1854	-236.9	-106.3	-176.9
(AP)4	720.25	-139.8	-424.4	2386	-314.7	-109.7	-218
(AP)5	920.67	-198.4	-505.6	2917	-393.3	-112.3	-196.4
(AP)7	1325.99	-304.23	XXX	3979.99	-551.7	-116.1	-221.5
(AP)10	1922.57	-488.9	-911.5	5574	-791.1	-120.4	-366.2
GS	-2.0189	-20.98	-174.7	635.7	-80.32	-94.38	-94.94
(GS)2	74.9832	-99.3	-257.5	1008	-156.7	-100.8	-149.5
(GS)3	145.2745	-179.4	-334.7	1383	-229.5	-105.2	-169
(GS)4	209.732	-264.1	-411.9	1757	-303.2	-108.7	-215.6
(GS)5	275.422	-338.3	-489.2	2132	-377.5	-111.7	-260.2
(GS)7	386.243	-495.6	-643.8	2881	-527.4	-116.4	-304.2
(GS)10	547.684	-719.9	-875.8	4004	-754.1	-121.7	-390
GG	-35.1194	-19.03	-162.7	548	-70.14	-92.56	-82.16
(GG)2	14.7294	-63	-226.4	836.1	-127.9	-98.5	-117.4
(GG)3	61.5572	-108.6	-290.2	1124	-187.7	-102.5	-150.4
(GG)5	146.464	-218.6	-417.6	1700	-309.7	-107.9	-221.3
(GG)7	223.373	-315.5	-545.1	2277	-433.3	-111.8	-255.7
(GG)10	322.941	-467.6	-736.3	3141	-620.4	-115.9
